# Supplementary material for: Subpar reporting of pre‐analytical variables in RNA‐focused blood plasma studies
Source: Mol Oncol. 2024 Apr 2;19(7):1968–78. doi: 10.1002/1878-0261.13647 (PMC12234387; doi:10.1002/1878-0261.13647)
Supplement: Supplementary file 3 — Appendix S3. In total, reporting of pre‐analytical variables was encoded into 22 variables. A&C. Raw data. For each publication (Article ID), the information on the pre‐analytical variables as reported in the original publication is shown. Empty cells indicate that no information is available. B&D. Encoded data. The raw data is encoded into 22 variables (see Table 1 for variable explanation). Variables were encoded as unknown (value 0), reported (value 1), reported in insufficient detail (value 2), or as not applicable to the publication (NA). In A‐D, columns indicated in yellow show raw or encoded data of the individual centrifugation steps. These columns were summarized into a single variable (i.e. PC_centrifugation) for in‐depth analysis. [file MOL2-19-1968-s002.xlsx]

## Sheet: A. Raw data 2018
Article_ID	BA_fasting	BA_tube_anticoagulant	BA_needle	BA_tube_number	BA_tube_order	BA_amount	BA_transport_time	BA_transport_temperature	BA_blood_storage	PA_time_interval	PA_step_1_speed	PA_step_1_duration	PA_step_1_temperature	PA_step_2_speed	PA_step_2_duration	PA_step_2_temperature	PA_step_3_speed	PA_step_3_duration	PA_step_3_temperature	PA_step_4_speed	PA_step_4_duration	PA_step_4_temperature	PA_plasma_QC	PA_plasma_storage	RA_RNA_purification	RA_plasma_input	RA_method	RA_plasma_fraction	RA_extra_purification	RA_DNase	RA_yield	RA_RNA_storage	RA_RNA_QC
A001		EDTA				10 ml					3000 g	10 min	Room temperature	Not applicable	Not applicable	Not applicable	Not applicable	Not applicable	Not applicable	Not applicable	Not applicable	Not applicable		-80°C	Yes	200 µL	miRCURY RNA Isolation kit ‑ Biofluids (cat no. 300112; Exiqon A/S)	Plasma			NanoDrop ND-1000, Qubit 3.0 Fluorometer		NanoDrop ND-1000 (Thermo Fisher Scientific) and Bioanalyzer Agilent 2100 with RNA 6000 Nano Ladder Chip (Agilent Technologies)
A002		EDTA																							Yes		total RNA purification kit # 17200 (NORGEN Biotek Corporation)	Plasma	Biostic Blood Total RNA Isolation Kit (MOBIO Laboratories, Inc), and Gene Jet RNA Clean up and Concentration Micro Kit (Thermo Scientific)		The purity of these RNAs was further determined in the Division of Experimental and Translational Genetic & Core of Omic Research (The Children Mercy Hospital, Kansas City, MO) by their own instruments for quality control and quantity of each sample to make sure that each sample is up to standard before putting into a NGS run.	-80°C	NanoDrop 1000 Spectrophotometer (Thermo Scientific)
A003		EDTA				3-4 ml				≤ 30 minutes	1000 g	15 min		11000 g	10 min		Not applicable	Not applicable	Not applicable	Not applicable	Not applicable	Not applicable		-80°C	Yes		TRIzol LS (Thermo Scientific)	Plasma			NanoDrop 1000 Spectrophotometer (NanoDrop Technologies)		Electrophoresis on a denaturating agarose gel
A004																									Yes	500 µL	MagNAPure 96 Automate (Roche)	Plasma
A005																								-80°C	Yes	200 µL (pools of 10*20 µL)	TaKaRa MiniBEST Viral RNA/DNA Extraction kit (Takara biotechnology Co.)	Plasma
A006		EDTA																							No		Not applicable	EVs	Not applicable	Not applicable	Not applicable	Not applicable	Not applicable
A007		K2EDTA												12000 g	10 min		Not applicable	Not applicable	Not applicable	Not applicable	Not applicable	Not applicable		-80°C	Yes			Plasma
A008		EDTA				6 ml				≤ 10 minutes		10 min	4°C	2000 g	30 min		Not applicable	Not applicable	Not applicable	Not applicable	Not applicable	Not applicable		-70°C	Yes		mirVaNa RNA isolation kit (cat no. AM1561, Life Technology) - modified	EVs
A009	Overnight fasting or non-fasting (milk meal)	EDTA and lithium heparin									524 g	25 min	Room temperature	Not applicable	Not applicable	Not applicable	Not applicable	Not applicable	Not applicable	Not applicable	Not applicable	Not applicable	Hemolysis (absorbance at 414 nm)	Immediate processing or -80°C	Yes		miRNeasy serum/plasma kit (Qiagen)	Plasma				Room temperature or freezing
A010																								-80°C				Plasma
A011																												Plasma
A012						4 ml					200 g	10 min	40°C	12000 g	10 min	4°C	Not applicable	Not applicable	Not applicable	Not applicable	Not applicable	Not applicable			Yes		RNeasy mini kit (Qiagen)	Plasma			NanoDrop		NanoDrop (Thermo Scientific)
A013	Non-fasting	K2EDTA								≤ 2 hours	2500 g	15 min	20°C	2500 g	15 min	20°C	13000 g	5 min		10000 g	20 min			-80°C	Yes	2000 µL PFP for EV isolation (output: 0.5ml fractions). Total RNA isolated from concentrated pooled EV-rich SEC fractions or from exoEasy kit columns	exoRNeasy Serum/Plasma Kit (Qiagen)	EVs			Agilent 2100 Bioanalyzer using RNA 6000 Pico Kit and the Small RNA Kit (Agilent Technologies)
A014																									Yes	250 µL	TRIzol LS (Invitrogen)	Plasma			Spectrophotometric analysis		Spectrophotometric analysis
A015																								-80°C	Yes		miRcury Biofluids kit (Exiqon)	Plasma
A016																									Yes	8000 µL	miRNeasy Mini Kit (Qiagen)	EVs	RNeasy Mini Elute Cleanup Kit (Qiagen)		Quant-iT RiboGreen kit (Thermo Fisher Scientific)
A017		ACD									2000 g	10 min		4000 g	10 min		Not applicable	Not applicable	Not applicable	Not applicable	Not applicable	Not applicable		-80°C	Yes	4500 - 7500 µL	TRIzol RNA Isolation Reagents (Thermo Fischer)	EVs			Agilent 2200 Bioanalyzer TapeStation (Agilent Technologies) and ND-1000 Nanodrop (Thermo Fischer)		Agilent 2200 Bioanalyzer TapeStation (Agilent Technologies) and ND-1000 Nanodrop (Thermo Fischer)
A018		EDTA								Immediately	2000 rpm	15 min	Room temperature	Not applicable	Not applicable	Not applicable	Not applicable	Not applicable	Not applicable	Not applicable	Not applicable	Not applicable		-80°C	Yes	200 µL	miRNeasy serum/plasma Kit (Qiagen)	Plasma
A019																									Yes	100 µL	SMITEST EX-R and D (Genome Science Laboratories)	Plasma
A020																												Plasma
A021	Morning fasting	Sodium citrate								Immediately	2000 g	10 min		11000 g	3 min		Not applicable	Not applicable	Not applicable	Not applicable	Not applicable	Not applicable		-80°C	Yes	200 µL	NucleoSpin miR plasma kit (Macherey-Nagel)	Plasma					NanoVue spectrophotometric analysis (GE Healthcare Europe)
A022		EDTA				3 ml																		-80°C	Yes	500 µL	QIAamp DSP Virus Kit (Qiagen)	Plasma			NanoDrop spectrophotometer (Thermo Scientific)		NanoDrop spectrophotometer (Thermo Scientific)
A023		K3EDTA				12 ml			4°C		2000 g	10 min	4°C	16000 g	15 min	4°C	Not applicable	Not applicable	Not applicable	Not applicable	Not applicable	Not applicable	Hemolysis (absorbance at 414 nm)	-80°C	Yes	At least 3000 µL	miRNeasy Serum/Plasma kit (Qiagen) - modified	Plasma			Qubit 2.0 Fluorometer with Qubit miRNA assay (Thermo Fischer Scientific)		NanoDrop 1000 (Thermo Scientific) and Agilent 2100 Bioanalyzer with Agilent RNA 6000 pico chip (Agilent Technologies)
A024	Overnight fasting	EDTA									2700-2800 g	12 min		12700 rpm	15 min		Not applicable	Not applicable	Not applicable	Not applicable	Not applicable	Not applicable	Hemolysis (absorbance at 414 nm)	-80°C	Yes		MicroRNA Extraction Kit (Benevbio)	Plasma
A025	12h fast (at 8 AM) or postprandial (at 9 AM) or afternoon (at 4 PM)	K2EDTA		3		30 ml					2500 g	15 min	Room temperature	2500 g	15 min	Room temperature	Not applicable	Not applicable	Not applicable	Not applicable	Not applicable	Not applicable		-80°C	Yes	450 µL	developed by authors	Plasma
A026									-80°C																Yes			Plasma			NanoDrop ND-1000 (NanoDrop)		Denaturing agarose gel electrophoresis and NanoDrop ND-1000
A027		Sodium heparin									3000 g	10 min		Not applicable	Not applicable	Not applicable	Not applicable	Not applicable	Not applicable	Not applicable	Not applicable	Not applicable		-80°C	Yes		TRIzol reagent (Invitrogen)	Plasma			NanoDrop ND-2000 (Life Technologies)
A028											3000 rpm	20 min		Not applicable	Not applicable	Not applicable	Not applicable	Not applicable	Not applicable	Not applicable	Not applicable	Not applicable		-80°C	Yes	500 µL	TRIzol LS (Thermo)	EVs
A029																									Yes	1000 µL	miRCURY RNA Isolation Kit - Biofluids (Exiqon) and automated QIAcube system (Qiagen)	Plasma				-80°C
A030																	Low speed			23500 g	60 min				Yes	Viral pellet from 500 µL plasma	QIAamp Viral RNA Mini Assay (QIAgen)	Plasma				-80°C
A031																				3000 g	15 min	4°C	Hemolysis		Yes	900 - 1000 µL	exoRNeasy Serum/Plasma Midi Kit (Qiagen) and TRI Reagent BD (Sigma-Aldrich)	Both	TRI Reagent BD (Sigma-Aldrich) and RNeasy MinElute columns (Qiagen)	After extraction
A032		EDTA								Immediately	1000 g	10 min		10000 g	5 min		Not applicable	Not applicable	Not applicable	Not applicable	Not applicable	Not applicable		-80°C	Yes	100 µL	miRNeasy Serum/Plasma Kit (Qiagen) - modified and miRNeasy Serum/Plasma Advanced Kit (Qiagen) - modified	Plasma				-80°C
A033		K2EDTA															3000 g	5 min	Room temperature	3000 g	3 min	Room temperature		-80°C	Yes	200 µL	miRNeasy RNA isolation kit (Qiagen)	Plasma				-70°C
A034																												Plasma
A035																				3000 g	5 min		Hemolysis		Yes	200 µL	miRCURY RNA Isolation kit - Biofluids (Exiqon) - modified	Plasma					miRNA QC PCR panel (Exiqon) and the miRCURY Locked Nucleic Acid (LNA™) Universal Reverse Transcription (RT) microRNA PCR system
A036						5 - 8 ml					1000 rpm	10 min		Not applicable	Not applicable	Not applicable	Not applicable	Not applicable	Not applicable	Not applicable	Not applicable	Not applicable		-80°C	Yes	200 µL	miRNeasy Plasma/Serum mini kit (Qiagen) and QiaCube extractor (Qiagen)	EVs			Qubit 2.0 Fluorometer with Qubit miRNA assay (Thermo Fischer Scientific)		According to MIQE guidelines
A037																									Yes	200 µL	QIAamp MinElute Virus Spin Kit (Qiagen)	Plasma
A038																												Plasma
A039		EDTA				5 ml																		-80°C	Yes	200 µL	High Pure Viral Nucleic Acid Kit (Roche)	Plasma			NanoDrop spectrophotometer (Thermo Scientific)		NanoDrop spectrophotometer (Thermo Scientific)
A040																									Yes	200 µL	Nuclisens easyMAG system (Biomerieux) using easyMAG specific reagents	Plasma
A041		EDTA		2																				-80°C	Yes		Tri-Reagent RNA isolation reagent (Sigma-Aldrich)	Plasma			Quant-it RNA Assay kit (Thermo Fischer Scientific) and Stratagene Mx3000P qPCR System (Agilent)
A042																									Yes	200 µL	Qiagen spin columns (Regulus)	Plasma					Using specific miRNAs (Regulus)
A043	Fasting	EDTA									3000 g	10 min		Not applicable	Not applicable	Not applicable	Not applicable	Not applicable	Not applicable	Not applicable	Not applicable	Not applicable		-80°C	Yes	200 µL	miRCURY RNA Isolation kit - Biofluids (Exiqon)	Plasma
A044																									No	Not applicable	Not applicable	Plasma	Not applicable	Not applicable	Not applicable	Not applicable	Not applicable
A045		EDTA																						-80°C	Yes	200 - 1000 µL	QIAampViral RNA Mini Kit (Qiagen) (and QIAcube robotic system (Qiagen)), mSamplePreparation Systems RNA kit and m2000sp system (Abbott Molecular), and Magna Pure 96 System and MagNA Pure 96 Instrument (Roche)	Plasma
A046		EDTA				10 ml				≤ 30 minutes	1500 g	15 min	Room temperature	Not applicable	Not applicable	Not applicable	Not applicable	Not applicable	Not applicable	Not applicable	Not applicable	Not applicable	Hemolysis (Cobas C6000 automatic analyzer to measure optical density at 570 and 600 nm)	-80°C	Yes	200 µL	miRCURY RNA isolation kit for biofluids (Exiqon)	Plasma
A047		EDTA								≤ 2 hours	2000 g	10 min	Room temperature	2000 g	10 min	Room temperature	Not applicable	Not applicable	Not applicable	Not applicable	Not applicable	Not applicable		-80°C	Yes		miRNeasy Micro Kit (Qiagen) - modified	Both			Agilent 2100 Bioanalyzer and RNA 6000 Pico Kit (Agilent technologies, # 5067–1513)		Agilent 2100 Bioanalyzer and RNA 6000 Pico Kit (Agilent technologies, # 5067–1513)
A048						5 ml				On arrival in the laboratory	3000 rpm	5 min		Not applicable	Not applicable	Not applicable	Not applicable	Not applicable	Not applicable	Not applicable	Not applicable	Not applicable		-80°C	Yes		Qiagen Viral RNA Mini Kit (Qiagen)	Plasma
A049			21 gauge							≤ 2 hours	2900 g	10 min	4°C	3000 g	5 min		Not applicable	Not applicable	Not applicable	Not applicable	Not applicable	Not applicable		-80°C	Yes		miRCURY RNA isolation kit (Exiqon)	Plasma	RNA Clean and Concentrator-5 kit (ZymoResearch)	During extraction	NanoDrop		NanoDrop (Thermo Scientific), Bioanalyzer 2100
A050		EDTA								≤ 4 hours														-80°C	Yes	200 µL	miRNeasy Serum/Plasma Kits (Qiagen)	Plasma			NanoDrop spectrophotometry (NanoDrop)		NanoDrop spectrophotometry (NanoDrop)
A051																									Yes		TRIzol Reagent (Life Technologies) and RNeasy Mini Kit (Qiagen)	Plasma			NanoDrop-ND 1000	-70°C	NanoDrop-ND 1000
A052																									Yes			Plasma
A053		EDTA		1		2-3 ml					3000 g	10 min		Not applicable	Not applicable	Not applicable	Not applicable	Not applicable	Not applicable	Not applicable	Not applicable	Not applicable		-80°C	Yes		TRIzol reagent (Invitrogen)	Plasma			NanoDrop ND-1000 spectrophotometer (NanoDrop)		Standard denaturing agarose gel electrophoresis and NanoDrop ND-1000 spectrophotometer (Nanodrop)
A054						10 ml																			Yes		QIAamp Viral RNA Mini Kit (Qiagen)	Plasma				-80°C
A055																								-70°C	Yes	100 µL	AmpliPrime Ribo-Sorb and AmpliPrime Ribo-Prep kits (CRIE)	Plasma				-70°C
A056		EDTA									3000 rpm	10 min	4°C	Not applicable	Not applicable	Not applicable	Not applicable	Not applicable	Not applicable	Not applicable	Not applicable	Not applicable		-80°C	Yes		miRNeasy Serum/Plasma Kit (Qiagen)	Plasma
A057		EDTA								≤ 2 hours														-40°C	Yes		Trizol LS method (Invitrogen)	Plasma
A058		EDTA																						-80°C	Yes	200 µL	QIAamp viral RNA mini kit (Qiagen)	Plasma
A059											2500 g	10 min	4°C	16000 g	10 min	4°C	Not applicable	Not applicable	Not applicable	Not applicable	Not applicable	Not applicable		-70°C	Yes	200 µL	miRNeasy serum/plasma kit (Qiagen)	Plasma		After extraction	NanoDrop ND-1000
A060																									Yes		mirVana PARIS kit (Cat# AM1556, Ambion)	Plasma					Bioanalyzer 2100 (Agilent)
A061		EDTA								Immediately	1000 g	10 min	4°C	Not applicable	Not applicable	Not applicable	Not applicable	Not applicable	Not applicable	Not applicable	Not applicable	Not applicable	Hemolysis	-80°C	Yes	200 µL	Total Exosome RNA and Protein Isolation Kit (Thermo Fisher Scientific) and RNeasy Mini Kit (Qiagen)	EVs	RNeasy MinElute Cleanup Kit (Qiagen)			-70°C	Agilent Small RNA Kit on Bioanalyzer 2100 (Agilent)
A062		EDTA								≤ 2 hours	1900 g	10 min	4°C	16000 g	10 min	4°C	Not applicable	Not applicable	Not applicable	Not applicable	Not applicable	Not applicable	Hemolysis (NanoVue (GE Healthcare Life Sciences))	-80°C	Yes		a phenol-free protocol (precipitation with metal cation - RNeasy column - RWT - RPE - EtOH - elution with RNAse free water)/miRNeasy serum/plasma kit (Qiagen) and QIAcube (Qiagen)	Plasma			NanoDrop 2000 (Thermo Scientific)
A063																									Yes	200 µL	miRCURY RNA isolation kit - Biofluids (Exiqon)	Plasma
A064																									Yes	500 µL	NucliSENS EasyMAG system (bioMérieux)	Plasma
A065		EDTA																						-80°C	Yes		miRNeasy Mini Kit (Qiagen) and TRIzol LS Reagent (Life Technologies) as lysis solution	EVs			SPECTROstar Nano Microplate Reader (BMG LABTECH)
A066																									Yes	250 µL	TRIzol LS (Thermo Fisher Scientific)	Plasma		After extraction
A067		K2EDTA								≤ 2 hours	1800 g	10 min	Room temperature	1200 g	10 min	10°C	3000 g	5 min	4°C	Not applicable	Not applicable	Not applicable		-80°C	Yes	50 µL	MiRNeasy miRNA extraction kit (Qiagen)	Plasma
A068		K2EDTA								≤ 24 hours	3000 g	15 min	4°C	Not applicable	Not applicable	Not applicable	Not applicable	Not applicable	Not applicable	Not applicable	Not applicable	Not applicable		-80°C	Yes	1000 µL	TRIzol treatment (Life Technologies) and silica (Ambion Glass Fiber Microcolumn; Fischer Scientific) binding	Plasma
A069		EDTA				5 ml																			Yes	200 µL	NucliSense easyMAG (Biomerieux)	Plasma
A070																								-80°C	Yes		TRIzol Reagent (Invitrogen)	Plasma
A071		EDTA								≤ 2 hours	1600 g	10 min	4°C	16000 g	10 min	4°C	Not applicable	Not applicable	Not applicable	Not applicable	Not applicable	Not applicable			Yes	1000 µL	Plasma/Serum Circulating RNA and Exosomal Purification kit (Norgen, cat 42800)	Plasma	RNA Clean and Concentrator-5 kit (ZymoResearch)	After extraction
A072											2000 g	5 min	4°C	12000 g	5 min	4°C	Not applicable	Not applicable	Not applicable	Not applicable	Not applicable	Not applicable		-80°C	Yes	300 µL	Blood/liquid sample total RNA Rapid Extraction kit (BioTeKe)	Plasma
A073		EDTA				2 ml											Not applicable	Not applicable	Not applicable	Not applicable	Not applicable	Not applicable		-80°C	Yes		Trizol LS reagent (Invitrogen) and mirVana miRNA Isolation Kit (Ambion)	Plasma
A074		K2EDTA		1		10 ml				≤ 1 hour	1300 g	10 min	4°C	1940 g	10 min	4°C	Not applicable	Not applicable	Not applicable	Not applicable	Not applicable	Not applicable		-80°C	No	Not applicable	Not applicable	Plasma	Not applicable	Not applicable	Not applicable	Not applicable	Not applicable
A075		EDTA								Not applicable	Not applicable	Not applicable	Not applicable	Not applicable	Not applicable	Not applicable	Not applicable	Not applicable	Not applicable	Not applicable	Not applicable	Not applicable			Yes	90 µL	Qiagen reagents	Plasma
A076		EDTA																							Yes	200 µL	exoRNeasy Serum/Plasma Midi Kit (Qiagen)	Plasma			Bioanalyzer 2100 (Agilent)		Bioanalyzer 2100 (Agilent) using RNA 6000 Pico kit (Agilent)
A077	Non-fasting	EDTA	21 gauge						Room temperature	After 30 to 45 min	2000 g	10 min	15°C	2500 g	15 min	15°C	Not applicable	Not applicable	Not applicable	Not applicable	Not applicable	Not applicable		-80°C	Yes	200 µL for plasma; unknown for EV isolation	miRCURY RNA Isolation Kit - Biofluids (Exiqon) for plasma; unknown for EVs	Both
A078						10 ml					3000 g	15 min	20°C	Not applicable	Not applicable	Not applicable	Not applicable	Not applicable	Not applicable	Not applicable	Not applicable	Not applicable		-80°C	Yes		Ultrapure RNA extraction kit (cat no. CW0581, Cwbio Co)	Plasma			5 µg of RNA		1% agarose gel electrophoresis
A079		K2EDTA								Processed on the day they were obtained	3000 g	15 min	4°C	Not applicable	Not applicable	Not applicable	Not applicable	Not applicable	Not applicable	Not applicable	Not applicable	Not applicable		-80°C	Yes	1000 µL	TRIzol treatment (Life Technologies) and silica (Ambion Glass Fiber Microcolumn; Fischer Scientific) binding	Plasma			Not performed
A080																								-30°C	Yes	140 µL	QIAamp UCP Pathogen Mini Kit (Qiagen)	Plasma		After extraction			Not assessed
A081		EDTA									2000 g	5 min	4°C	12000 g	5 min	4°C	Not applicable	Not applicable	Not applicable	Not applicable	Not applicable	Not applicable		-80°C	Yes	300 µL	Blood/Liquid Sample Total RNA Rapid Extraction Kit (Spin-column; Bioteke)	Plasma
A082																								-80°C	Yes	500 µL	TRIzol reagent (Invitrogen/Life Technologies)	EVs			NanoDrop ND-100 spectrophotometer (NanoDrop Technologies)
A083		Sodium citrate				1 ml			4°C		2000 g	10 min	4°C	Not applicable	Not applicable	Not applicable	Not applicable	Not applicable	Not applicable	Not applicable	Not applicable	Not applicable			Yes	250 µL	TRIzol LS reagent (Invitrogen)	Plasma					NanoDrop ND-8000 (Thermo Fischer Scientific) and denaturing agarose gel electrophoresis
A084		EDTA				4 ml																			Yes		mirVana PARIS Kit (Ambion)	Plasma			Spectrophotometrically		Spectrophotometrically and denaturing agarose gel electrophoresis
A085																									Yes		TRIzol reagent (Ambion)	Plasma			NanoDrop ND-1000 (Thermo Fisher Scientific)		1% agarose gel electrophoresis
A086																									Yes		TRIzol Reagent (Takara)	Plasma			Spectrophotometric		Spectrophotometric
A087						8 ml				≤ 2 hours	1600 g	10 min	4°C	10000 g	10 min	4°C	Not applicable	Not applicable	Not applicable	Not applicable	Not applicable	Not applicable		-80°C	Yes	2000 µL	TRIzol LS reagent (cat#10296018, Thermo Fisher Scientific)	Plasma			Qubit RNA HS Assay kit and Qubit 3.0 fluorometer (Thermo Fisher Scientific)
A088		EDTA							On ice		3000 g		Chilled	Not applicable	Not applicable	Not applicable	Not applicable	Not applicable	Not applicable	Not applicable	Not applicable	Not applicable	Hemolysis	-70°C	Yes	200 µL	miRCURY RNA Isolation Kit - Biofluids (Exiqon)	Plasma				-80°C
A089										≤ 4 hours														-80°C	No	Not applicable	Not applicable	Plasma	Not applicable	Not applicable	Not applicable	Not applicable	Not applicable
A090		EDTA				3 ml				≤ 2 hours	1900 g	10 min	4°C	1900 g	15 min		Not applicable	Not applicable	Not applicable	Not applicable	Not applicable	Not applicable		-80°C	Yes		exoRNeasy kit (Qiagen)	EVs
A091		EDTA				10 ml					3000 rpm	10 min	4°C	5000 rpm	5 min	4°C	Not applicable	Not applicable	Not applicable	Not applicable	Not applicable	Not applicable	Hemolysis (spectral analysis at 541 nm)	-80°C	Yes	200 µL	miRNeasy extraction kit (cat. no. 217184, Qiagen)	Plasma			NanoDrop ND-1000 spectrophotometer (Thermo Fisher Scientific)		NanoDrop ND-1000 spectrophotometer (Thermo Fisher Scientific)
A092		EDTA		1		8 - 10 ml				Immediately	2000 g	10 min	4°C	3000 g	10 min	4°C	Not applicable	Not applicable	Not applicable	Not applicable	Not applicable	Not applicable		-80°C	Yes	1000 µL	QIAmp UltraSens Virus (Qiagen)	Plasma		After extraction
A093																								-80°C	Yes	200 µL	miRNeasy Serum/Plasma Kit (Qiagen)	Plasma				-80°C
A094		EDTA				10 ml					2500 rpm	5 min		Not applicable	Not applicable	Not applicable	Not applicable	Not applicable	Not applicable	Not applicable	Not applicable	Not applicable		-70°C	Yes		TRIzol solution (Bioneer)	Plasma			Photometric and spectrophotometric method (at OD260/OD280 nm)		Agarose gel electrophoresis (1.5 %) and a photometric and spectrophotometric method
A095		EDTA									1200 g	10 min		Not applicable	Not applicable	Not applicable	Not applicable	Not applicable	Not applicable	Not applicable	Not applicable	Not applicable			Yes	2000 µL		Plasma			NanoDrop spectrophotometer (Thermo Scientific)	-80°C	NanoDrop spectrophotometer (Thermo Scientific)
A096		EDTA																						Less than -70°C	No	Not applicable	Not applicable	Plasma	Not applicable	Not applicable	Not applicable	Not applicable	Not applicable
A097		EDTA																							Yes	2000 - 6000 µL	by ultracentrifugation and a guanidinium-based method, including a prespin to sediment potential cell remnants	Plasma
A098		EDTA							Cooler with ice packs		2500 rpm	10 min	4°C	Not applicable	Not applicable	Not applicable	Not applicable	Not applicable	Not applicable	Not applicable	Not applicable	Not applicable		-80°C	Yes	1000 µL	mirVana miRNA Isolation Kit (Thermo Fisher Scientific, AM1560)	Plasma	Zymo RNA Clean and Concentrator (Zymo Research, R1016)	After extraction	Quant-iT Ribogreen RNA Assay kit, Low-Range protocol (R11490; Thermo Fisher)
A099																									Yes	400 µL	miRNeasy Mini Kit (Qiagen)	Plasma					NanoDrop ND-1000 spectrometer (Thermo Scientific)
A100		EDTA																						-80°C	Yes	25 or 200 µL	miRNeasy kit (Qiagen)	Plasma

## Sheet: B. Encoded data 2018
Article_ID	BC_fasting	BC_tube_anticoagulant	BC_needle	BC_tube_number	BC_tube_order	BC_amount	BC_transport_time	BC_transport_temperature	BC_blood_storage	PC_time_interval	PC_centrifugation	PC_number_of_steps	PC_step_1_speed	PC_step_1_duration	PC_step_1_temperature	PC_step_1_storage	PC_step_2_speed	PC_step_2_duration	PC_step_2_temperature	PC_step_2_storage	PC_step_3_speed	PC_step_3_duration	PC_step_3_temperature	PC_step_3_storage	PC_step_4_speed	PC_step_4_duration	PC_step_4_temperature	PC_step_4_storage	PC_plasma_QC	PC_plasma_storage	RC_RNA_purification	RC_plasma_input	RC_method	RC_plasma_fraction	RC_extra_purification	RC_DNase	RC_yield	RC_RNA_storage	RC_RNA_QC
A001	0	1	0	0	0	1	0	0	0	0	1	1	1	1	1	0	NA	NA	NA	NA	NA	NA	NA	NA	NA	NA	NA	NA	0	1	1	1	1	1	0	0	1	0	1
A002	0	1	0	0	0	0	0	0	0	0	0	0	0	0	0	0	0	0	0	0	0	0	0	0	0	0	0	0	0	0	1	0	1	1	1	0	2	1	1
A003	0	1	0	0	0	2	0	0	0	1	2	1	1	1	0	1	1	1	0	1	NA	NA	NA	NA	NA	NA	NA	NA	0	1	1	0	1	1	0	0	1	0	1
A004	0	0	0	0	0	0	0	0	0	0	0	0	0	0	0	0	0	0	0	0	0	0	0	0	0	0	0	0	0	0	1	1	2	1	0	0	0	0	0
A005	0	0	0	0	0	0	0	0	0	0	0	0	0	0	0	0	0	0	0	0	0	0	0	0	0	0	0	0	0	1	1	1	1	1	0	0	0	0	0
A006	0	1	0	0	0	0	0	0	0	0	0	0	0	0	0	0	0	0	0	0	0	0	0	0	0	0	0	0	0	0	1	0	NA	1	NA	NA	NA	NA	NA
A007	0	1	0	0	0	0	0	0	0	0	2	1	0	0	0	0	1	1	0	0	NA	NA	NA	NA	NA	NA	NA	NA	0	1	1	0	0	1	0	0	0	0	0
A008	0	1	0	0	0	1	0	0	0	1	2	1	0	1	1	1	1	1	0	1	NA	NA	NA	NA	NA	NA	NA	NA	0	1	1	0	1	1	0	0	0	0	0
A009	1	1	0	0	0	0	0	0	0	0	1	1	1	1	1	1	NA	NA	NA	NA	NA	NA	NA	NA	NA	NA	NA	NA	1	1	1	0	1	1	0	0	0	2	0
A010	0	0	0	0	0	0	0	0	0	0	0	0	0	0	0	0	0	0	0	0	0	0	0	0	0	0	0	0	0	1	0	0	0	1	0	0	0	0	0
A011	0	0	0	0	0	0	0	0	0	0	0	0	0	0	0	0	0	0	0	0	0	0	0	0	0	0	0	0	0	0	0	0	0	1	0	0	0	0	0
A012	0	0	0	0	0	1	0	0	0	0	1	1	1	1	1	1	1	1	1	1	NA	NA	NA	NA	NA	NA	NA	NA	0	0	1	0	1	1	0	0	1	0	1
A013	1	1	0	0	0	0	0	0	0	1	2	1	1	1	1	1	1	1	1	1	1	1	0	1	1	1	0	1	0	1	1	1	1	1	0	0	1	0	0
A014	0	0	0	0	0	0	0	0	0	0	0	0	0	0	0	0	0	0	0	0	0	0	0	0	0	0	0	0	0	0	1	1	1	1	0	0	2	0	2
A015	0	0	0	0	0	0	0	0	0	0	0	0	0	0	0	0	0	0	0	0	0	0	0	0	0	0	0	0	0	1	1	0	1	1	0	0	0	0	0
A016	0	0	0	0	0	0	0	0	0	0	0	0	0	0	0	0	0	0	0	0	0	0	0	0	0	0	0	0	0	0	1	1	1	1	1	0	1	0	0
A017	0	1	0	0	0	0	0	0	0	0	2	1	1	1	0	1	1	1	0	1	NA	NA	NA	NA	NA	NA	NA	NA	0	1	1	2	2	1	0	0	1	0	1
A018	0	1	0	0	0	0	0	0	0	1	2	1	2	1	1	1	NA	NA	NA	NA	NA	NA	NA	NA	NA	NA	NA	NA	0	1	1	1	1	1	0	0	0	0	0
A019	0	0	0	0	0	0	0	0	0	0	0	0	0	0	0	0	0	0	0	0	0	0	0	0	0	0	0	0	0	0	1	1	1	1	0	0	0	0	0
A020	0	0	0	0	0	0	0	0	0	0	0	0	0	0	0	0	0	0	0	0	0	0	0	0	0	0	0	0	0	0	0	0	0	1	0	0	0	0	0
A021	1	1	0	0	0	0	0	0	0	1	2	1	1	1	0	1	1	1	0	1	NA	NA	NA	NA	NA	NA	NA	NA	0	1	1	1	1	1	0	0	0	0	1
A022	0	1	0	0	0	1	0	0	0	0	0	0	0	0	0	1	0	0	0	0	0	0	0	0	0	0	0	0	0	1	1	1	1	1	0	0	1	0	1
A023	0	1	0	0	0	1	0	0	1	0	1	1	1	1	1	1	1	1	1	1	NA	NA	NA	NA	NA	NA	NA	NA	1	1	1	2	1	1	0	0	1	0	1
A024	1	1	0	0	0	0	0	0	0	0	2	1	2	1	0	1	2	1	0	1	NA	NA	NA	NA	NA	NA	NA	NA	1	1	1	0	1	1	0	0	0	0	0
A025	1	1	0	1	0	1	0	0	0	0	1	1	1	1	1	1	1	1	1	1	NA	NA	NA	NA	NA	NA	NA	NA	0	1	1	1	1	1	0	0	1	0	0
A026	0	0	0	0	0	0	0	0	1	0	0	0	0	0	0	0	0	0	0	0	0	0	0	0	0	0	0	0	0	0	1	0	0	1	0	0	1	0	1
A027	0	1	0	0	0	0	0	0	0	0	2	1	1	1	0	1	NA	NA	NA	NA	NA	NA	NA	NA	NA	NA	NA	NA	0	1	1	0	1	1	0	0	1	0	0
A028	0	0	0	0	0	0	0	0	0	0	2	1	2	1	0	1	NA	NA	NA	NA	NA	NA	NA	NA	NA	NA	NA	NA	0	1	1	1	1	1	0	0	0	0	0
A029	0	0	0	0	0	0	0	0	0	0	0	0	0	0	0	0	0	0	0	0	0	0	0	0	0	0	0	0	0	0	1	1	1	1	0	0	0	1	0
A030	0	0	0	0	0	0	0	0	0	0	2	0	0	0	0	0	0	0	0	0	2	0	0	0	1	1	0	0	0	0	1	1	1	1	0	0	0	1	0
A031	0	0	0	0	0	0	0	0	0	0	2	0	0	0	0	0	0	0	0	0	0	0	0	0	1	1	1	0	1	0	1	2	1	1	1	1	0	0	0
A032	0	1	0	0	0	0	0	0	0	1	2	1	1	1	0	1	1	1	0	1	NA	NA	NA	NA	NA	NA	NA	NA	0	1	1	1	1	1	0	0	0	1	0
A033	0	1	0	0	0	0	0	0	0	0	2	0	0	0	0	0	0	0	0	0	1	1	1	0	1	1	1	1	0	1	1	1	2	1	0	0	0	1	0
A034	0	0	0	0	0	0	0	0	0	0	0	0	0	0	0	0	0	0	0	0	0	0	0	0	0	0	0	0	0	0	0	0	0	1	0	0	0	0	0
A035	0	0	0	0	0	0	0	0	0	0	2	0	0	0	0	0	0	0	0	0	0	0	0	0	1	1	0	0	1	0	1	1	1	1	0	0	0	0	1
A036	0	0	0	0	0	2	0	0	0	0	2	1	2	1	0	1	NA	NA	NA	NA	NA	NA	NA	NA	NA	NA	NA	NA	0	1	1	1	2	1	0	0	1	0	0
A037	0	0	0	0	0	0	0	0	0	0	0	0	0	0	0	0	0	0	0	0	0	0	0	0	0	0	0	0	0	0	1	1	1	1	0	0	0	0	0
A038	0	0	0	0	0	0	0	0	0	0	0	0	0	0	0	0	0	0	0	0	0	0	0	0	0	0	0	0	0	0	0	0	0	1	0	0	0	0	0
A039	0	1	0	0	0	1	0	0	0	0	0	0	0	0	0	0	0	0	0	0	0	0	0	0	0	0	0	0	0	1	1	1	1	1	0	0	1	0	1
A040	0	0	0	0	0	0	0	0	0	0	0	0	0	0	0	0	0	0	0	0	0	0	0	0	0	0	0	0	0	0	1	1	1	1	0	0	0	0	0
A041	0	1	0	1	0	0	0	0	0	0	0	0	0	0	0	0	0	0	0	0	0	0	0	0	0	0	0	0	0	1	1	0	1	1	0	0	1	0	0
A042	0	0	0	0	0	0	0	0	0	0	0	0	0	0	0	0	0	0	0	0	0	0	0	0	0	0	0	0	0	0	1	1	2	1	0	0	0	0	2
A043	1	1	0	0	0	0	0	0	0	0	2	1	1	1	0	1	NA	NA	NA	NA	NA	NA	NA	NA	NA	NA	NA	NA	0	1	1	1	1	1	0	0	0	0	0
A044	0	0	0	0	0	0	0	0	0	0	0	0	0	0	0	0	0	0	0	0	0	0	0	0	0	0	0	0	0	0	1	NA	NA	1	NA	NA	NA	NA	NA
A045	0	1	0	0	0	0	0	0	0	0	0	0	0	0	0	0	0	0	0	0	0	0	0	0	0	0	0	0	0	1	1	2	2	1	0	0	0	0	0
A046	0	1	0	0	0	1	0	0	0	1	1	1	1	1	1	1	NA	NA	NA	NA	NA	NA	NA	NA	NA	NA	NA	NA	1	1	1	1	1	1	0	0	0	0	0
A047	0	1	0	0	0	0	0	0	0	1	1	1	1	1	1	1	1	1	1	1	NA	NA	NA	NA	NA	NA	NA	NA	0	1	1	0	1	1	0	0	1	0	1
A048	0	0	0	0	0	1	0	0	0	2	2	1	2	1	0	1	NA	NA	NA	NA	NA	NA	NA	NA	NA	NA	NA	NA	0	1	1	0	1	1	0	0	0	0	0
A049	0	0	1	0	0	0	0	0	0	1	2	1	1	1	1	1	1	1	0	1	NA	NA	NA	NA	NA	NA	NA	NA	0	1	1	0	2	1	1	1	1	0	1
A050	0	1	0	0	0	0	0	0	0	1	0	0	0	0	0	0	0	0	0	0	0	0	0	0	0	0	0	0	0	1	1	1	1	1	0	0	1	0	1
A051	0	0	0	0	0	0	0	0	0	0	0	0	0	0	0	0	0	0	0	0	0	0	0	0	0	0	0	0	0	0	1	0	1	1	0	0	1	1	1
A052	0	0	0	0	0	0	0	0	0	0	0	0	0	0	0	0	0	0	0	0	0	0	0	0	0	0	0	0	0	0	1	0	0	1	0	0	0	0	0
A053	0	1	0	1	NA	2	0	0	0	0	2	1	1	1	0	1	NA	NA	NA	NA	NA	NA	NA	NA	NA	NA	NA	NA	0	1	1	0	1	1	0	0	1	0	1
A054	0	0	0	0	0	1	0	0	0	0	0	0	0	0	0	0	0	0	0	0	0	0	0	0	0	0	0	0	0	0	1	0	1	1	0	0	0	1	0
A055	0	0	0	0	0	0	0	0	0	0	0	0	0	0	0	0	0	0	0	0	0	0	0	0	0	0	0	0	0	1	1	1	1	1	0	0	0	1	0
A056	0	1	0	0	0	0	0	0	0	0	2	1	2	1	1	1	NA	NA	NA	NA	NA	NA	NA	NA	NA	NA	NA	NA	0	1	1	0	1	1	0	0	0	0	0
A057	0	1	0	0	0	0	0	0	0	1	0	0	0	0	0	0	0	0	0	0	0	0	0	0	0	0	0	0	0	1	1	0	1	1	0	0	0	0	0
A058	0	1	0	0	0	0	0	0	0	0	0	0	0	0	0	0	0	0	0	0	0	0	0	0	0	0	0	0	0	1	1	1	1	1	0	0	0	0	0
A059	0	0	0	0	0	0	0	0	0	0	1	1	1	1	1	1	1	1	1	1	NA	NA	NA	NA	NA	NA	NA	NA	0	1	1	1	1	1	0	1	1	0	0
A060	0	0	0	0	0	0	0	0	0	0	0	0	0	0	0	0	0	0	0	0	0	0	0	0	0	0	0	0	0	0	1	0	1	1	0	0	0	0	1
A061	0	1	0	0	0	0	0	0	0	1	1	1	1	1	1	1	NA	NA	NA	NA	NA	NA	NA	NA	NA	NA	NA	NA	1	1	1	1	1	1	1	0	0	1	1
A062	0	1	0	0	0	0	0	0	0	1	1	1	1	1	1	1	1	1	1	1	NA	NA	NA	NA	NA	NA	NA	NA	1	1	1	0	1	1	0	0	1	0	0
A063	0	0	0	0	0	0	0	0	0	0	0	0	0	0	0	0	0	0	0	0	0	0	0	0	0	0	0	0	0	0	1	1	1	1	0	0	0	0	0
A064	0	0	0	0	0	0	0	0	0	0	0	0	0	0	0	0	0	0	0	0	0	0	0	0	0	0	0	0	0	0	1	1	1	1	0	0	0	0	0
A065	0	1	0	0	0	0	0	0	0	0	0	0	0	0	0	0	0	0	0	0	0	0	0	0	0	0	0	0	0	1	1	0	1	1	0	0	1	0	0
A066	0	0	0	0	0	0	0	0	0	0	0	0	0	0	0	0	0	0	0	0	0	0	0	0	0	0	0	0	0	0	1	1	1	1	0	1	0	0	0
A067	0	1	0	0	0	0	0	0	0	1	1	1	1	1	1	1	1	1	1	1	1	1	1	1	NA	NA	NA	NA	0	1	1	1	2	1	0	0	0	0	0
A068	0	1	0	0	0	0	0	0	0	1	1	1	1	1	1	1	NA	NA	NA	NA	NA	NA	NA	NA	NA	NA	NA	NA	0	1	1	1	1	1	0	0	0	0	1
A069	0	1	0	0	0	1	0	0	0	0	0	0	0	0	0	0	0	0	0	0	0	0	0	0	0	0	0	0	0	0	1	1	1	1	0	0	0	0	0
A070	0	0	0	0	0	0	0	0	0	0	0	0	0	0	0	0	0	0	0	0	0	0	0	0	0	0	0	0	0	1	1	0	1	1	0	0	0	0	0
A071	0	1	0	0	0	0	0	0	0	1	1	1	1	1	1	1	1	1	1	1	NA	NA	NA	NA	NA	NA	NA	NA	0	0	1	1	1	1	1	1	0	0	0
A072	0	0	0	0	0	0	0	0	0	0	1	1	1	1	1	1	1	1	1	1	NA	NA	NA	NA	NA	NA	NA	NA	0	1	1	1	1	1	0	0	0	0	0
A073	0	1	0	0	0	1	0	0	0	0	2	1	0	0	0	1	0	0	0	1	NA	NA	NA	NA	NA	NA	NA	NA	0	1	1	0	1	1	0	0	1	0	0
A074	0	1	0	1	NA	1	0	0	0	1	1	1	1	1	1	1	1	1	1	1	NA	NA	NA	NA	NA	NA	NA	NA	0	1	1	NA	NA	1	NA	NA	NA	NA	NA
A075	0	1	0	0	0	0	0	0	0	NA	NA	NA	NA	NA	NA	NA	NA	NA	NA	NA	NA	NA	NA	NA	NA	NA	NA	NA	0	0	1	1	2	1	0	0	0	0	0
A076	0	1	0	0	0	0	0	0	0	0	0	0	0	0	0	0	0	0	0	0	0	0	0	0	0	0	0	0	0	0	1	1	1	1	0	0	1	0	1
A077	1	1	1	0	0	0	0	0	1	1	1	1	1	1	1	1	1	1	1	1	NA	NA	NA	NA	NA	NA	NA	NA	0	1	1	2	2	1	0	0	0	0	0
A078	0	0	0	0	0	1	0	0	0	0	1	1	1	1	1	1	NA	NA	NA	NA	NA	NA	NA	NA	NA	NA	NA	NA	0	1	1	0	1	1	0	0	1	0	1
A079	0	1	0	0	0	0	0	0	0	1	1	1	1	1	1	1	NA	NA	NA	NA	NA	NA	NA	NA	NA	NA	NA	NA	0	1	1	1	2	1	0	0	1	0	0
A080	0	0	0	0	0	0	0	0	0	0	0	0	0	0	0	0	0	0	0	0	0	0	0	0	0	0	0	0	0	1	1	1	1	1	0	1	0	0	1
A081	0	1	0	0	0	0	0	0	0	0	1	1	1	1	1	1	1	1	1	1	NA	NA	NA	NA	NA	NA	NA	NA	0	1	1	1	1	1	0	0	0	0	0
A082	0	0	0	0	0	0	0	0	0	0	0	0	0	0	0	0	0	0	0	0	0	0	0	0	0	0	0	0	0	1	1	1	1	1	0	0	1	0	0
A083	0	1	0	0	0	1	0	0	1	0	1	1	1	1	1	1	NA	NA	NA	NA	NA	NA	NA	NA	NA	NA	NA	NA	0	0	1	1	1	1	0	0	0	0	1
A084	0	1	0	0	0	1	0	0	0	0	0	0	0	0	0	0	0	0	0	0	0	0	0	0	0	0	0	0	0	0	1	0	1	1	0	0	2	0	2
A085	0	0	0	0	0	0	0	0	0	0	0	0	0	0	0	0	0	0	0	0	0	0	0	0	0	0	0	0	0	0	1	0	1	1	0	0	1	0	1
A086	0	0	0	0	0	0	0	0	0	0	0	0	0	0	0	0	0	0	0	0	0	0	0	0	0	0	0	0	0	0	1	0	1	1	0	0	1	0	2
A087	0	0	0	0	0	1	0	0	0	1	1	1	1	1	1	1	1	1	1	1	NA	NA	NA	NA	NA	NA	NA	NA	0	1	1	1	1	1	0	0	1	0	0
A088	0	1	0	0	0	0	0	0	1	0	2	1	1	0	2	1	NA	NA	NA	NA	NA	NA	NA	NA	NA	NA	NA	NA	1	1	1	1	1	1	0	0	0	1	0
A089	0	0	0	0	0	0	0	0	0	1	0	0	0	0	0	0	0	0	0	0	0	0	0	0	0	0	0	0	0	1	1	NA	NA	1	NA	NA	NA	NA	NA
A090	0	1	0	0	0	1	0	0	0	1	2	1	1	1	1	1	1	1	0	1	NA	NA	NA	NA	NA	NA	NA	NA	0	1	1	0	1	1	0	0	0	0	0
A091	0	1	0	0	0	1	0	0	0	0	2	1	2	1	1	1	2	1	1	1	NA	NA	NA	NA	NA	NA	NA	NA	1	1	1	1	1	1	0	0	1	0	1
A092	0	1	0	1	NA	2	0	0	0	1	1	1	1	1	1	1	1	1	1	1	NA	NA	NA	NA	NA	NA	NA	NA	0	1	1	1	1	1	0	1	0	0	0
A093	0	0	0	0	0	0	0	0	0	0	0	0	0	0	0	0	0	0	0	0	0	0	0	0	0	0	0	0	0	1	1	1	1	1	0	0	0	1	0
A094	0	1	0	0	0	1	0	0	0	0	2	1	2	1	0	1	NA	NA	NA	NA	NA	NA	NA	NA	NA	NA	NA	NA	0	1	1	0	1	1	0	0	2	0	2
A095	0	1	0	0	0	0	0	0	0	0	2	1	1	1	0	1	NA	NA	NA	NA	NA	NA	NA	NA	NA	NA	NA	NA	0	0	1	1	0	1	0	0	1	1	1
A096	0	1	0	0	0	0	0	0	0	0	0	0	0	0	0	0	0	0	0	0	0	0	0	0	0	0	0	0	0	2	1	NA	NA	1	NA	NA	NA	NA	NA
A097	0	1	0	0	0	0	0	0	0	0	0	0	0	0	0	0	0	0	0	0	0	0	0	0	0	0	0	0	0	0	1	2	2	1	0	0	0	0	0
A098	0	1	0	0	0	0	0	0	2	0	2	1	2	1	1	1	NA	NA	NA	NA	NA	NA	NA	NA	NA	NA	NA	NA	0	1	1	1	1	1	1	1	1	0	0
A099	0	0	0	0	0	0	0	0	0	0	0	0	0	0	0	0	0	0	0	0	0	0	0	0	0	0	0	0	0	0	1	1	1	1	0	0	0	0	1
A100	0	1	0	0	0	0	0	0	0	0	0	0	0	0	0	0	0	0	0	0	0	0	0	0	0	0	0	0	0	1	1	1	2	1	0	0	0	0	0

## Sheet: C. Raw data 2023
Article ID	BA_fasting	BA_tube_anticoagulant	BA_needle	BA_tube_number	BA_tube_order	BA_amount	BA_transport_time	BA_transport_temperature	BA_blood_storage	PA_time_interval	PA_step_1_speed	PA_step_1_duration	PA_step_1_temperature	PA_step_2_speed	PA_step_2_duration	PA_step_2_temperature	PA_step_3_speed	PA_step_3_duration	PA_step_3_temperature	PA_step_4_speed	PA_step_4_duration	PA_step_4_temperature	PA_step_5_speed	PA_step_5_duration	PA_step_5_temperature	PA_step_6_speed	PA_step_6_duration	PA_step_6_temperature	PA_plasma_QC	PA_plasma_storage	RA_RNA_purification	RA_plasma_input	RA_method	RA_plasma_fraction	RA_extra_purification	RA_DNase	RA_yield	RA_RNA_storage	RA_RNA_QC
A101		K2EDTA				10 ml					0	0	0	0	0	0	0	0	0	0	0	0	0	0	0	0	0	0		-80 °C	Yes		RNeasy Midi Kit (Qiagen)	EVs
A102		K2EDTA				5 ml					2000 g	10 min	4 °C	12000 g	10 min	4 °C	0	0	0	0	Not applicable	Not applicable	Not applicable	Not applicable	Not applicable	Not applicable	Not applicable	Not applicable	Free hemoglobin measured (data not shown)		Yes		miRNeasy Mini Kit (Qiagen)	Plasma			NanoDrop ND-1000 (NanoDrop Technologies)	-80 °C	NanoDrop ND-1000 (NanoDrop Technologies)
A103											0	0	0	0	0	0	0	0	0	0	0	0	0	0	0	0	0	0			Yes	typing error in text (00 uL)	viral nucleic acid extraction kit (Jiangsu Shuoshi Company)	Plasma
A104		EDTA									800 g	10 min	20 °C	16000 g	10 min	4 °C	0	0	0	0	Not applicable	Not applicable	Not applicable	Not applicable	Not applicable	Not applicable	Not applicable	Not applicable		-80 °C	Yes		exoRNeasy Serum/Plasma kit (Qiagen, Hilden, Germany	EVs
A105											3000 g	15 min	4 °C	1500 g	30 min	0	0	5 min	0	0	0	0	0	0	Not applicable	Not applicable	Not applicable	Not applicable			Yes		TRIzol reagent (Invitrogen)	Both
A106		Sodium citrate								immediately	2000 g	15 min	room temperature	1500 g	10 min	room temperature	16000 g	15min	room temperature	120000 g	120 min	4 °C	0	0	0	0	0	0	Polyethersulfone membrane filter		Yes		NucleoSpin miRNA Plasma Kit (Macherey-Nagel) and miRNeasy Micro Kit (Qiagen)	Both
A107		EDTA								within 5 hours	1600 g	10 min	room temperature	3000 g	10 min	room temperature	0	0	0	0	Not applicable	Not applicable	Not applicable	Not applicable	Not applicable	Not applicable	Not applicable	Not applicable		-80 °C	Yes	600µl and 100µl	miRNeasy Serum/Plasma Kit (Qiagen) and Plasma/serum circulating and exosomal purification mini kit (Norgen)	Plasma	RNase R (Epicentre) and RNeasy MinElute Cleanup kit (Qiagen)	during and after RNA extraction	NanoDrop 2000 (Thermo Fisher)
A108		EDTA									0	0	0	0	0	0	0	0	0	0	0	0	0	0	0	0	0	0			Yes			Plasma
A109											0	0	0	0	0	0	0	0	0	0	0	0	0	0	0	0	0	0			Yes			Plasma
A110	Fasting	EDTA					immediately		-80°C		0	0	0	0	0	0	0	0	0	0	0	0	0	0	0	0	0	0			Yes			Plasma			Agilent 2100 Bioanalyzer (Agilent Technologies)		Agilent 2100 Bioanalyzer (Agilent Technologies)
A111											300 g	20 min	0	16000 g	10 min	0	0	0	0	0	Not applicable	Not applicable	Not applicable	Not applicable	Not applicable	Not applicable	Not applicable	Not applicable			Yes	200 µl	miRNeasy Serum/Plasma Kit (Qiagen)	Plasma
A112											0	0	0	0	0	0	0	0	0	0	0	0	0	0	0	0	0	0			No		COBAS® HIV-1 assay, v2.0 (Roche Molecular Systems, Branchburg, NJ, USA)	Plasma
A113											0	0	0	2000 g	4 min	4 °C	10000 g	45 min	4 °C	100000	70 min	4 °C	100000 g	70 min	4 °C	0	0	0		-80 °C	Yes	all the available plasma sample volumes	Norgen's Exosomal RNA Isolation Kit (58000, NORGEN)	EVs			Agilent 2100 bioanalyzer. Quality control		Agilent 2100 bioanalyzer. Quality control
A114		EDTA				1 ml				within 1 hour	3000 rpm	10 min	4 °C	0	0	0	Not applicable	Not applicable	Not applicable	Not applicable	Not applicable	Not applicable	Not applicable	Not applicable	Not applicable	Not applicable	Not applicable	Not applicable		-80 °C	Yes	500 µl	TRIzol LS reagent (Invitrogen, Carlsbad, CA, USA)	Plasma			NanoDrop ND-1000	-80 °C	NanoDrop® ND-1000
A115		K2EDTA									2000 g	15 min	4 °C	2000 g	30 min	4 °C	12000g	30 min	4 °C	100000 g	2 h	4 °C	0	0	0	0	0	0		-80 °C	Yes		miRNeasy Serum/Plasma kit (Qiagen, Germantown, MD)	EVs
A116	Fasting					5 ml					3000 rpm	10 min	0	0	0	0	0	0	0	0	0	0	0	0	0	0	0	0			Yes		noncoding RNAs extraction kit (Thermo Fisher’s TaqMan)	Plasma
A117		EDTA				10 ml				within 30 minutes	3000 g	10 min	0	0	0	0	Not applicable	Not applicable	Not applicable	Not applicable	Not applicable	Not applicable	Not applicable	Not applicable	Not applicable	Not applicable	Not applicable	Not applicable		-80 °C	Yes	400 µl	miRNeasy Serum/plasma Kit (Qiagen, Germany)	Plasma
A118											0	0	0	0	0	0	0	0	0	0	0	0	0	0	0	0	0	0			Yes	200 µl	Emag instrument (Biomérieux)	Plasma
A119											0	0	0	0	0	0	0	0	0	0	0	0	0	0	0	0	0	0			Yes		TRIzol reagent (Invitrogen, CA, USA)	Plasma
A120		EDTA				6-8 ml				immediately	3000 rpm	10 min	room temperature	13000 rpm	10 min	4 °C	500 g	1 min	0	5000 g	5 min	0	0	0	0	0	0	0		-80 °C	Yes	1000 µl	exoRNeasy Serum/ Plasma Kit (Qiagen)	EVs		after RNA extraction		-80 °C
A121						8 ml					0	0	0	500 g	20 sec	4 °C	12000 g	45 min	4 °C	120000 g	2h	unknown	0	Not applicable	0	0	0	0			yes		miRNeasy Micro Kit (Qiagen, cat: 217084)	EVs					RNA pico chip assay on the Agilent 2100 Bioanalyzer System (Agilent Technologies)
A122	Fasting	EDTA				3 ml					1400 g	15 min	0	0	0	0	Not applicable	Not applicable	Not applicable	Not applicable	Not applicable	Not applicable	Not applicable	Not applicable	Not applicable	Not applicable	Not applicable	Not applicable			Yes		E.Z.N.A. Total RNA kit I (Omega Bio-Tek)	Plasma					Agilent 2100 bioanalyzer
A123		EDTA									0	0	0	2000 g	5 min	0	0	0	0	0	Not applicable	Not applicable	Not applicable	Not applicable	Not applicable	Not applicable	Not applicable	Not applicable		-80 °C	Yes	1000 µl	ExoRNeasy/miRNeasy micro (Qiagen)	EVs			2200 Tapestation		Agilent 2100 bioanalyzer
A124		EDTA									0	0	0	0	0	0	0	0	0	0	0	0	0	0	0	0	0	0					Trizol (Invitrogen)	Plasma
A125		EDTA								within 8 hours	3000 g	6 min	0	0	0	0	Not applicable	Not applicable	Not applicable	Not applicable	Not applicable	Not applicable	Not applicable	Not applicable	Not applicable	Not applicable	Not applicable	Not applicable		-80 °C	Yes	800 µl	Trizol (Invitrogen)	Plasma
A126											0	0	0	0	0	0	0	0	0	0	0	0	0	0	0	0	0	0					Trizol (Invitrogen)	Plasma			Nanodrop
A127											0	0	0	0	0	0	0	0	0	0	0	0	0	0	0	0	0	0		-70 °C	Yes	200 µl	QIAmp Viral RNA mini kit (Qiagen)/MagMAX 96 viral RNA isolation kit (Thermofisher Scientific)	Plasma		during RNA extraction
A128										within 12 hours	0	0	0	0	0	0	0	0	0	0	0	0	0	0	0	0	0	0		-80 °C	Yes		QIAmp Viral RNA mini kit (Qiagen)	Plasma
A129											3000 g	20 min	0	10000 g	20 min	0	10000 g	20 min	4 °C	100000 g	40 min	4 °C	100000 g	70 min	0	100000 g	70 min	0	NanoSight LM10		Yes		Trizol (Invitrogen)	Plasma			NanoDrop (Thermo Fisher Scientific)		NanoDrop (Thermo Fisher Scientific)
A130											0	0	0	0	0	0	0	0	0	0	0	0	0	0	0	0	0	0		-80 °C	Yes	140 µl	QIAmp Viral RNA mini kit (Qiagen)	Plasma
A131		sterile EDTA-coated vacutainer tube				approximately 5 ml				within 1 hour	2500 g	15 min	0	2500 g	15 min	0	10000 g	10 min	0	2000 g	0	room temperature	10000 g	20 min	room temperature	0	0	0		-80 °C	Yes	125 µl	miRNeasy kit (Qiagen)	EVs			NanoDrop (Thermo Fisher Scientific)		qRT-PCR
A132		EDTA tubes									1500 g	10 min	0	1500 g	10 min	0	17000 g	10 min	0	0	0	0	0	0	Not applicable	Not applicable	Not applicable	Not applicable	Free hemoglobin levels evaluated spectrophometrically (Harboe method and Allen correction)	-80 °C	Yes	300 µl	NucleoSpin miRNA Plasma Kit (Macherey-Nagel)	Plasma				-80 °C
A133											3000 rpm	15 min	4 °C	0	0	0	Not applicable	Not applicable	Not applicable	Not applicable	Not applicable	Not applicable	Not applicable	Not applicable	Not applicable	Not applicable	Not applicable	Not applicable			Yes		TRIZol reagent (TaKaRa Bio)	EVs		after RNA extraction	NanoDrop (Thermo Fisher Scientific)		NanoDrop (Thermo Fisher Scientific)
A134		Vacuette Tube 2 ml K2EDTA (Cat #454024, Greiner Bio-one)								within 3 hours	1600 g	10 min	4 °C	16000 g	10 min	4 °C	0	0	0	0	Not applicable	Not applicable	Not applicable	Not applicable	Not applicable	Not applicable	Not applicable	Not applicable		-80 °C	Yes	1000-4500 µl	TRIzol LS Reagent (Cat#10296028, Thermo Fisher Scientific); QIAamp cfRNA/cfDNA extraction kit (Cat #55184, Qiagen); miRNeasy Serum/Plasma kit (Cat# 217184, Qiagen)	Plasma			Qubit RNA High Sensitivity (Cat# Q32852, Invitrogen)		TapeStation, High sensitivity RNA assay (Cat# 5067-5578, Agilent)
A135						30 ml					3500 rpm	5 min	room temperature	0	0	0	Not applicable	Not applicable	Not applicable	Not applicable	Not applicable	Not applicable	Not applicable	Not applicable	Not applicable	Not applicable	Not applicable	Not applicable		-80 °C	Yes	200 µl	miRNeasy Serum/Plasma Kit (Qiagen)	Plasma					NanoDrop ND-1000 (NanoDrop Technologies)
A136		ethylene diamine tetra-acetic acid (EDTA) anticoagulant vacutainers				3 ml					0	0	0	0	0	0	0	0	0	0	0	0	0	0	0	0	0	0			Yes	100 µl	miRNeasy Mini Kit (Qiagen)	Plasma			NanoDrop 2000 IC (NanoDrop Tech.)		NanoDrop 2000 IC (NanoDrop Tech.)
A137		lithium heparin									0	0	0	0	0	0	0	0	0	0	0	0	0	0	0	0	0	0		-80 °C	Yes	250 µl	TRI Reagent LS (Sigma-Aldrich); RNeasy Mini Kit (Qiagen)	Plasma
A138		vacutainer tube containing EDTA anticoagulant		1			immediately				3500 rpm	10 min	23 °C	0	0	0	Not applicable	Not applicable	Not applicable	Not applicable	Not applicable	Not applicable	Not applicable	Not applicable	Not applicable	Not applicable	Not applicable	Not applicable		-80 °C	Yes	200 µl	miRNeasy Serum/Plasma Kit (Qiagen)	Plasma			Agilent 2100 Bioanalyzer		Agilent 2100 Bioanalyzer
A139		BD Vacutainer EDTA Tubes				5 ml				immediately	1500 g	15 min	0	300 g	10 min	0	1500 g	10 min	0	10000 g	10 min	0	0	0	0	0	0	0		-80 °C	Yes		RNAGEM kit (MicroGem)	EVs
A140											0	0	0	0	0	4 °C	0	0	0	0	0	0	0	0	0	0	0	0			Yes		miRNeasy Mini Kit (Qiagen); Total Exosome RNA and Protein Isolation Kit (Invitrogen)	Both			Agilent 2100 Bioanalyzer (Agilent Technologies)		Agilent 2100 Bioanalyzer (Agilent Technologies)
A141		EDTA tubes									0	0	0	0	0	0	0	0	0	0	0	0	0	0	0	0	0	0			Yes	500 µl	proprietary method (Rosetta Signaling Laboratory, Phoenix, AZ, USA)	Plasma			Nanodrop (NanoDrop Technologies)		Agilent Bio-analyzer (Agilent)
A142											0	0	0	0	0	0	0	0	0	0	0	0	0	0	0	0	0	0						Plasma
A143		K2E EDTA tubes									1000 g	10 min	room temperature	2000 g	30 min	4 °C	12000 g	45 min	4 °C	110000 g	2 h	4 °C	110000 g	70 min	0	110000 g	70 min	0		-80 °C	Yes		miRNeasy Mini Kit (Qiagen)	EVs
A144											3000 g	5 min	room temperature	10000 g	5 min	room temperature	100000 g	90 min	0	0	0	0	0	0	Not applicable	Not applicable	Not applicable	Not applicable			Yes		TRIzol reagent (Invitrogen/Life Technologies)	EVs			NanoDrop ND-100 Spectrophotometer (NanoDrop Technologies)
A145		Vacutainer tubes containing citrate 0.129 mol/L as an antico- agulant					immediately			immediately	1500 g	15 min	4 °C	0	0	0	Not applicable	Not applicable	Not applicable	Not applicable	Not applicable	Not applicable	Not applicable	Not applicable	Not applicable	Not applicable	Not applicable	Not applicable		-80 °C	Yes		Total Rna Purification Plus Kit (Norgen)	Plasma
A146											0	0	0	0	0	0	0	0	0	0	0	0	0	0	0	0	0	0			Yes	400 µl (method 1), 500 µl (method 2)	EZ1 Advanced XL BioRobot and EZ1 Virus Mini Kit (Qiagen); Benzonase-treated plasma with an m2000sp workstation (Abbott Molecular)	Plasma	RNA Clean & Concentrator Kit (Zymo Research)	after RNA extraction
A147											0	0	0	0	0	0	0	0	0	0	0	0	0	0	0	0	0	0			Yes	4 different groups: 800/1000/1200/1600 µl depending on group	NucliSENS easy- MAG (bioMérieux)	Plasma
A148											0	0	0	0	0	0	0	0	0	0	0	0	0	0	0	0	0	0			Yes		miRVANA PARIS Kit (Invitrogen)	Plasma
A149		EDTA tubes (Becton-Dickinson)								within 24 hours	1375 g	10 min	0	0	0	0	Not applicable	Not applicable	Not applicable	Not applicable	Not applicable	Not applicable	Not applicable	Not applicable	Not applicable	Not applicable	Not applicable	Not applicable		-20 °C	Yes	200 µl (500 µl for EVs)	miRNeasy micro serum/plasma kit (Qiagen)	Both
A150											0	0	0	0	0	0	0	0	0	0	0	0	0	0	0	0	0	0						Plasma
A151	Fasting					5 ml					4000 g	10 min	4 °C	0	0	0	Not applicable	Not applicable	Not applicable	Not applicable	Not applicable	Not applicable	Not applicable	Not applicable	Not applicable	Not applicable	Not applicable	Not applicable		-80 °C	Yes		miRNeasy Serum/Plasma Kit (Qiagen)	Plasma
A152											0	0	0	0	0	0	0	0	0	0	0	0	0	0	0	0	0	0			Yes		TRIzol (Thermo Fisher Scientific, Inc.)	Plasma			UV spectrophotometer		UV spectrophotometer
A153											0	0	0	0	0	0	0	0	0	0	0	0	0	0	0	0	0	0			Yes for the detection of HDV RNA; unclear for the detection of HIV RNA	500 µl (for HDV RNA)	QIAamp UltraSens virus kit (Qiagen) (for HDV RNA)	Plasma
A154											0	0	0	0	0	0	0	0	0	0	0	0	0	0	0	0	0	0			Yes		miRNeasy kit (Qiagen)	Plasma			Nanodrop 1000
A155	Fasting					3 ml					3000 rpm	10 min	4 °C	0	0	0	Not applicable	Not applicable	Not applicable	Not applicable	Not applicable	Not applicable	Not applicable	Not applicable	Not applicable	Not applicable	Not applicable	Not applicable		-80 °C	Yes		TRIzol (Life Technology Company, USA)	Plasma			spectrophotometer		Spectrophotometer (Nanodrop)
A156											0	0	0	0	0	0	0	0	0	0	0	0	0	0	0	0	0	0			Yes		RNA extraction kit (Haigene, USA)	Plasma
A157		EDTA				10 ml					4200 rpm	10 min	0	0	0	0	0	0	0	0	0	0	0	0	0	0	0	0		-80 °C	Yes	200 µl	TRIzol protocol (Invitrogen, USA) & miRNeasy Serum/Plasma Kit (Qiagen, Valencia, CA)	Plasma
A158	Fasting								−80 °C		0	0	0	0	0	0	0	0	0	0	0	0	0	0	0	0	0	0			Yes	400 µl	miRNeasy Serum/ Plasma kit (Qiagen, Germany)	Plasma			Qubit (Invitrogen)
A159		EDTA								within 4 hours	2500 rpm	30 min	4 °C	0	0	0	Not applicable	Not applicable	Not applicable	Not applicable	Not applicable	Not applicable	Not applicable	Not applicable	Not applicable	Not applicable	Not applicable	Not applicable	visually inspected	-80 °C	Yes	300 µl	TRI Reagent®BD for processing whole blood, plasma, or serum (Life technologies, Frederick, MD, USA)	Plasma			NanoDrop ND-1000 Spectrophotometer (Thermo Scientific, Waltham, MA, USA) or MaestroNano Spectrophotometer (Applied Biological Materials Inc., Richmond, Canada)
A160											0	0	0	0	0	0	0	0	0	0	0	0	0	0	0	0	0	0			Yes		TRIzol reagent (Beyotime, Shanghai, China)	EVs
A161		EDTA anticoagulation tube				5 ml					2000 rpm	10 min	0	0	0	0	Not applicable	Not applicable	Not applicable	Not applicable	Not applicable	Not applicable	Not applicable	Not applicable	Not applicable	Not applicable	Not applicable	Not applicable		-80 °C	Yes		RNA Isolater Total RNA Extraction Reagent (Vazyme, Cat# R401-01)	EVs			UV Spectrophotometer
A162											0	0	0	0	0	0	0	0	0	0	0	0	0	0	0	0	0	0					phenol/chloroform isolation method	Plasma		after RNA extraction
A163		Vacutainer with anticoagulant (K2-EDTA)									2000 g	10 min	4 °C	0	0	0	Not applicable	Not applicable	Not applicable	Not applicable	Not applicable	Not applicable	Not applicable	Not applicable	Not applicable	Not applicable	Not applicable	Not applicable						Plasma
A164											0	0	0	0	0	0	0	0	0	0	0	0	0	0	0	0	0	0						Plasma
A165											0	0	0	0	0	0	0	0	0	0	0	0	0	0	0	0	0	0			Yes		Total RNA extraction kit (Qiagen, Hilden, Germany)	Plasma				- 80 °C
A166						2.5 ml					0	0	0	0	0	0	0	0	0	0	0	0	0	0	0	0	0	0			Yes		PAXgene Blood RNA kit (Qiagen)	Plasma
A167											0	0	0	0	0	0	0	0	0	0	0	0	0	0	0	0	0	0		-80 °C	Yes		TRIzol Reagent (Invitrogen)	Plasma			NanoDrop ND-1000 spectrophotometer (NanoDrop Technologies, USA)		NanoDrop ND_1000 spectrophotometer (NanoDrop Technologies, USA)
A168		Coagulant containing sterile tubes									3000 g	10 min	0	0	0	0	Not applicable	Not applicable	Not applicable	Not applicable	Not applicable	Not applicable	Not applicable	Not applicable	Not applicable	Not applicable	Not applicable	Not applicable		-80 °C	Yes		Trizol TRI (Sigma Aldrich)	Plasma
A169											0	0	0	0	0	0	0	0	0	0	0	0	0	0	0	0	0	0					phenol/chloroform isolation method	Plasma		after RNA extraction
A170		EDTA Tubes (BD Vacutainer Hemogard Closure Plastic K2-Edta Tube, 10ml, #367525)	21 G	3						less than 15 min	Healthy donor: 400 g; Cancer patient: 1500 g	Healthy donor: 20 min; Cancer patient: 10 min	Healthy donor: room temperature; Cancer patient: 4 °C	Healthy donor: 800 g; Cancer patient: 1500 g	Healthy donor: 10 min.; Cancer patient: 10 min.	Healthy donor: Room temp.; Cancer patient: not mentioned	Healthy donor: 2500 g	Healthy donor: 15 min.	Healthy donor: Room temp.	0	0	0	0	0	Not applicable	Not applicable	Not applicable	Not applicable		-80 °C	Yes	200 ul	miRNeasy Serum/ Plasma Kit (Qiagen, Hilden, Germany, 217,184)	Plasma
A171											0	0	0	0	0	0	0	0	0	0	0	0	0	0	0	0	0	0						Plasma
A172		EDTA vacutainers (BD)								less than 60 min	1800 rpm	30 min	room temperature	0	0	0	Not applicable	Not applicable	Not applicable	Not applicable	Not applicable	Not applicable	Not applicable	Not applicable	Not applicable	Not applicable	Not applicable	Not applicable						Plasma
A173											0	0	0	0	0	0	0	0	0	0	0	0	0	0	0	0	0	0						Plasma
A174		10 mL heparinized vacutainers (BD)									1019 g	10 min	4 °C	0	0	0	0	0	0	0	0	0	0	0	0	0	0	0		-80 °C	Yes	100 µL	miRNeasy Serum/Plasma Kit (Qiagen)	Plasma
A175											0	0	0	0	0	0	0	0	0	0	0	0	0	0	0	0	0	0					SeraMir Exosome RNA Purification Column kit (SBI;RA806TC-1)	EVs
A176		EDTA anticoagulant tube				5 ml					3000 g	10 min	4°C	0	0	0	Not applicable	Not applicable	Not applicable	Not applicable	Not applicable	Not applicable	Not applicable	Not applicable	Not applicable	Not applicable	Not applicable	Not applicable		-80 °C	Yes		TRIzol LS reagent (Invitrogen, CA USA)	plasma			nanodrop ND2000
A177		EDTA				9 ml					1500 g	12 min	4 °C	1500 g	12 min	4 °C	0	0	0	0	Not applicable	Not applicable	Not applicable	Not applicable	Not applicable	Not applicable	Not applicable	Not applicable		-80 °C	Yes	550 µl	exoRNeasy Serum/Plasma Midi kit (Qiagen, Hilden, Germany)	EVs			Agilent Fragment Analyzer 5200™ with DNF-472 High Sensitivity RNA Analysis Kit, 15 nt (Agilent Technologies, Santa Clara, California, United States)		Agilent Fragment Analyzer 5200™ with DNF-472 High Sensitivity RNA Analysis Kit, 15 nt (Agilent Technologies, Santa Clara, California, United States)
A178		EDTA				2 ml					1900 g	10 min	4 °C	16000 g	10 min	4 °C	0	0	0	0	Not applicable	Not applicable	Not applicable	Not applicable	Not applicable	Not applicable	Not applicable	Not applicable		-80 °C	Yes	200 µl	miRNeasy commercial kit (Cat. No. 217004, Qiagen, Germany)	Plasma					NanoDrop 2000, (Thermo Fisher Scientific, Altrincham, Cheshire, UK)
A179											0	0	0	0	0	0	0	0	0	0	0	0	0	0	0	0	0	0			Yes		QIAamp® Viral RNA Mini kit (Qiagen, Beijing, China)	Plasma
A180											2000 g	10 min	0	0	0	0	Not applicable	Not applicable	Not applicable	Not applicable	Not applicable	Not applicable	Not applicable	Not applicable	Not applicable	Not applicable	Not applicable	Not applicable			Yes		TRIzol reagent (Life Technologies, Carlsbad, USA)	Plasma			Nanodrop ND-2000	-80 °C	Nanodrop ND2000
A181	Fasting	Clot activator (Vacutube)				5 ml					2000 g	15 min	0	0	0	0	Not applicable	Not applicable	Not applicable	Not applicable	Not applicable	Not applicable	Not applicable	Not applicable	Not applicable	Not applicable	Not applicable	Not applicable			Yes	600 µl	NextPrepTM MagnazolTM cfRNA Isolation Kit (PerkinElmer, Waltham, MA, USA)	Plasma				-80 °C
A182											0	0	0	0	0	0	0	0	0	0	0	0	0	0	0	0	0	0			No			Plasma
A183						10 ml					2000 g	20 min	25 °C	2000 g	30 min	4	10000 g	45 min	4	100000 g	70 min	4	100000 g	70 min	4	0	0	0			Yes		TRIzol (Thermo Fisher Scientific, Inc.)	EVs
A184											1900 g	10 min	4° C	3000 g	15 min	4	0	0	0	0	Not applicable	Not applicable	Not applicable	Not applicable	Not applicable	Not applicable	Not applicable	Not applicable		-80	Yes	1000 µl	exoRNeasy Midi kit (Qiagen)	Plasma
A185		EDTA		2		10 ml			4 °C	within 30 minutes	2000 rpm	5 min	0	0	0	0	Not applicable	Not applicable	Not applicable	Not applicable	Not applicable	Not applicable	Not applicable	Not applicable	Not applicable	Not applicable	Not applicable	Not applicable		-80	Yes	200 µl	miRcute (TIANGEN)	Plasma			NanoDrop ND-1000 (Nanodrop Technologies)		NanoDrop ND-1000 (Nanodrop Technologies)
A186											0	0	0	0	0	0	0	0	0	0	0	0	0	0	0	0	0	0					QIAamp Viral RNA Mini Kit (Qiagen)	Plasma
A187											0	0	0	0	0	0	0	0	0	0	0	0	0	0	0	0	0	0						Plasma
A188						4 ml					0	0	0	0	0	0	0	0	0	0	0	0	0	0	0	0	0	0			Yes		TRIzol (Invitrogen)	Plasma			NanoDrop ND-100 (NanoDrop Thermo)		NanoDrop ND-100 (NanoDrop Thermo)
A189	Fasting									within 5 hours	3000 g	10 min	4 °C	0	0	0	Not applicable	Not applicable	Not applicable	Not applicable	Not applicable	Not applicable	Not applicable	Not applicable	Not applicable	Not applicable	Not applicable	Not applicable		-80	Yes		TRIzol	Plasma		after RNA extraction	Qubit 4 Fluorometer
A190						10 ml					0	0	0	0	0	0	0	0	0	0	0	0	0	0	0	0	0	0			Yes		TRIzol LS (Invitrogen)	Plasma
A191											0	0	0	0	0	0	0	0	0	0	0	0	0	0	0	0	0	0						Plasma
A192											0	0	0	0	0	0	0	0	0	0	0	0	0	0	0	0	0	0			Yes		miRNeasy serum/plasma kit (Qiagen)	Plasma		after RNA extraction	Spectrophotometer (Nanodrop)	-80 °C	Nanodrop spectrophotometer
A193		EDTA						room temperature	room temperature	within 2 hours	3000 g	10 min	room temperature	3000 g	10 min	temperature	0	0	0	0	Not applicable	Not applicable	Not applicable	Not applicable	Not applicable	Not applicable	Not applicable	Not applicable		-80 °C	Yes	1 ml	miRNeasy Micro Kit	EVs		during RNA extraction	Agilent pico RNA kit and Agilent 2100 Bioanalyzer (Agilent technologies, United States)		Agilent pico RNA kit and Agilent 2100 Bioanalyzer (Agilent technologies, United States)
A194											0	0	0	0	0	0	0	0	0	0	0	0	0	0	0	0	0	0					miRNeasy serum/plasma kit	Plasma			Spectrophotometer (Nanodrop)		Spectrophotometer (Nanodrop)
A195		EDTA		2				room temperature	room temperature	within 24 hours	0	0	0	0	0	0	0	0	0	0	0	0	0	0	0	0	0	0			Yes		High Pure Viral Nucleic Acid Kit	Plasma
A196											0	0	0	0	0	0	0	0	0	0	0	0	0	0	0	0	0	0						Plasma
A197										within 2 hours	0	0	0	0	0	0	0	0	0	0	0	0	0	0	0	0	0	0		-80°C	Yes		exoEasy Maxi kit (QIAGEN, Hilden, Germany) to extract plasma-derived exosomes + mirVan PARIS Kit (Thermo Fisher Scientific GmbH, Karlsruhe, Germany) to extract total RNA from plasma-derived exosomes	EVs			NanoDrop ND-2000 (Thermo Fisher Scientific GmbH, Karlsruhe, Germany)		Agilent Bioanalyzer 2100 (Agilent Technologies, USA)
A198		EDTA				8 ml				within 2 hours	3000 rpm	10 min	25 °C	0	0	0	Not applicable	Not applicable	Not applicable	Not applicable	Not applicable	Not applicable	Not applicable	Not applicable	Not applicable	Not applicable	Not applicable	Not applicable		-80°C	Yes		exoRNeasy Serum/Plasma Maxi Kit Quick-Start Part I (vesicle isolation) and II (RNA isolation)	EVs
A199											2000 g	10 min	0	10000 g	70 min	0	10000 g	70 min	0	0	0	0	0	0	Not applicable	Not applicable	Not applicable	Not applicable			Yes		CircRNA extraction standard protocol (Kangcheng Biotechnology Co., Ltd., Shanghai, China)	EVs					RNA circular structure was validated with RNase R (Epicentre, WI, USA) Digestion Experiment
A200		EDTA + serum separator tube		4		10 ml		room temperature		within 2 hours	2000 g	15 min	0	0	0	0	Not applicable	Not applicable	Not applicable	Not applicable	Not applicable	Not applicable	Not applicable	Not applicable	Not applicable	Not applicable	Not applicable	Not applicable		-80°C	Yes	1 ml	Plasma/Serum Circulating and Exosomal RNA Purification Kit (Slurry Format; Norgen Biotek Corp., Thorold, ON, Canada)	EVs			Quant-iT Ribogreen RNA Assay (Thermo Fisher, Waltham, Mass)

## Sheet: D. Encoded data 2023
Article ID	BC_fasting	BC_tube_anticoagulant	BC_needle	BC_tube_number	BC_tube_order	BC_amount	BC_transport_time	BC_transport_temperature	BC_blood_storage	PC_time_interval	PC_centrifugation	PC_number_of_steps	PC_step_1_speed	PC_step_1_duration	PC_step_1_temperature	PC_step_1_storage	PC_step_2_speed	PC_step_2_duration	PC_step_2_temperature	PC_step_2_storage	PC_step_3_speed	PC_step_3_duration	PC_step_3_temperature	PC_step_3_storage	PC_step_4_speed	PC_step_4_duration	PC_step_4_temperature	PC_step_4_storage	PC_step_5_speed	PC_step_5_duration	PC_step_5_temperature	PC_step_5_storage	PC_step_6_speed	PC_step_6_duration	PC_step_6_temperature	PC_step_6_storage	PC_plasma_QC	PC_plasma_storage	RC_RNA_purification	RC_plasma_input	RC_method	RC_plasma_fraction	RC_extra_purification	RC_DNase	RC_yield	RC_RNA_storage	RC_RNA_QC
A101	0	1	0	0	0	1	0	0	0	0	0	0	0	0	0	0	0	0	0	0	0	0	0	0	0	0	0	0	0	0	0	0	0	0	0	0	0	1	1	0	1	1	0	0	0	0	0
A102	0	1	0	0	0	1	0	0	0	0	2	1	1	1	1	0	1	1	1	0	NA	NA	NA	NA	NA	NA	NA	NA	NA	NA	NA	NA	NA	NA	NA	NA	1	0	1	0	1	1	0	0	1	1	1
A103	0	0	0	0	0	0	0	0	0	0	0	0	0	0	0	0	0	0	0	0	0	0	0	0	0	0	0	0	0	0	0	0	0	0	0	0	0	0	1	2	2	1	0	0	0	0	0
A104	0	1	0	0	0	0	0	0	0	0	2	1	1	1	1	0	1	1	1	0	NA	NA	NA	NA	NA	NA	NA	NA	NA	NA	NA	NA	NA	NA	NA	NA	0	1	1	0	1	1	0	0	0	0	0
A105	0	0	0	0	0	0	0	0	0	0	2	1	1	1	1	0	1	1	0	0	0	1	0	0	NA	NA	NA	NA	NA	NA	NA	NA	NA	NA	NA	NA	0	0	1	0	1	1	0	0	0	0	0
A106	0	1	0	0	0	0	0	0	0	1	2	1	1	1	1	1	1	1	1	1	1	1	1	1	1	1	1	0	NA	NA	NA	NA	NA	NA	NA	NA	1	0	1	0	1	1	0	0	2	0	0
A107	0	1	0	0	0	0	0	0	0	1	1	1	1	1	1	1	1	1	1	1	NA	NA	NA	NA	NA	NA	NA	NA	NA	NA	NA	NA	NA	NA	NA	NA	0	1	1	1	1	1	1	1	1	0	0
A108	0	1	0	0	0	0	0	0	0	0	0	0	0	0	0	0	0	0	0	0	0	0	0	0	0	0	0	0	0	0	0	0	0	0	0	0	0	0	1	0	0	1	0	0	0	0	0
A109	0	0	0	0	0	0	0	0	0	0	0	0	0	0	0	0	0	0	0	0	0	0	0	0	0	0	0	0	0	0	0	0	0	0	0	0	0	0	1	0	0	1	0	0	0	0	0
A110	1	1	0	0	0	0	1	0	1	0	0	0	0	0	0	0	0	0	0	0	0	0	0	0	0	0	0	0	0	0	0	0	0	0	0	0	0	0	1	0	0	1	0	0	1	0	1
A111	0	0	0	0	0	0	0	0	0	0	2	1	1	1	0	0	1	1	0	0	NA	NA	NA	NA	NA	NA	NA	NA	NA	NA	NA	NA	NA	NA	NA	NA	0	0	1	1	1	1	0	0	0	0	0
A112	0	0	0	0	0	0	0	0	0	0	0	0	0	0	0	0	0	0	0	0	0	0	0	0	0	0	0	0	0	0	0	0	0	0	0	0	0	0	0	0	1	1	0	0	2	0	0
A113	0	0	0	0	0	0	0	0	0	0	2	0	0	0	0	0	1	1	1	1	1	1	1	1	1	1	1	1	1	1	1	1	NA	NA	NA	NA	0	1	1	2	1	1	0	0	1	0	1
A114	0	1	0	0	0	1	0	0	0	1	2	1	2	1	1	1	NA	NA	NA	NA	NA	NA	NA	NA	NA	NA	NA	NA	NA	NA	NA	NA	NA	NA	NA	NA	0	1	1	1	1	1	0	0	1	1	1
A115	0	1	0	0	0	0	0	0	0	0	1	1	1	1	1	1	1	1	1	1	1	1	1	1	1	1	1	1	NA	NA	NA	NA	NA	NA	NA	NA	0	1	1	0	1	1	0	0	0	0	0
A116	1	0	0	0	0	1	0	0	0	0	2	1	2	1	0	0	0	0	0	0	0	0	0	0	0	0	0	0	0	0	0	0	0	0	0	0	0	0	1	0	1	1	0	0	0	0	0
A117	0	1	0	0	0	1	0	0	0	2	2	1	1	1	0	1	NA	NA	NA	NA	NA	NA	NA	NA	NA	NA	NA	NA	NA	NA	NA	NA	NA	NA	NA	NA	0	1	1	1	1	1	0	0	0	0	0
A118	0	0	0	0	0	0	0	0	0	0	0	0	0	0	0	0	0	0	0	0	0	0	0	0	0	0	0	0	0	0	0	0	0	0	0	0	0	0	1	1	2	1	0	0	0	0	0
A119	0	0	0	0	0	0	0	0	0	0	0	0	0	0	0	0	0	0	0	0	0	0	0	0	0	0	0	0	0	0	0	0	0	0	0	0	0	0	1	1	1	1	0	0	0	0	0
A120	0	1	0	0	0	1	0	0	0	1	2	1	2	1	1	1	2	1	1	1	1	1	0	1	1	1	0	1	NA	NA	NA	NA	NA	NA	NA	NA	0	1	1	1	1	1	0	1	0	1	0
A121	0	0	0	0	0	1	0	0	0	0	2	0	0	0	0	0	1	1	1	0	1	1	1	NA	1	1	0	0	NA	NA	NA	NA	NA	NA	NA	NA	0	0	1	0	1	1	0	0	0	0	1
A122	1	1	0	0	0	1	0	0	0	0	2	1	1	1	0	0	NA	NA	NA	NA	NA	NA	NA	NA	NA	NA	NA	NA	NA	NA	NA	NA	NA	NA	NA	NA	0	0	1	0	1	1	0	0	0	0	1
A123	0	1	0	0	0	0	0	0	0	0	2	2	0	0	0	0	1	1	0	0	NA	NA	NA	NA	NA	NA	NA	NA	NA	NA	NA	NA	NA	NA	NA	NA	0	1	1	1	1	1	0	0	1	0	1
A124	0	1	0	0	0	0	0	0	0	0	2	0	0	0	0	0	0	0	0	0	0	0	0	0	0	0	0	0	0	0	0	0	0	0	0	0	0	0	0	0	1	1	0	0	0	0	0
A125	0	1	0	0	0	0	0	0	0	1	2	1	1	1	0	1	NA	NA	NA	NA	NA	NA	NA	NA	NA	NA	NA	NA	NA	NA	NA	NA	NA	NA	NA	NA	0	1	1	1	1	1	0	0	0	0	0
A126	0	0	0	0	0	0	0	0	0	0	0	0	0	0	0	0	0	0	0	0	0	0	0	0	0	0	0	0	0	0	0	0	0	0	0	0	0	0	1	0	1	1	0	0	1	0	0
A127	0	0	0	0	0	0	0	0	0	0	0	0	0	0	0	0	0	0	0	0	0	0	0	0	0	0	0	0	0	0	0	0	0	0	0	0	0	1	1	1	1	1	0	1	0	0	0
A128	0	0	0	0	0	0	0	0	0	1	0	0	0	0	0	0	0	0	0	0	0	0	0	0	0	0	0	0	0	0	0	0	0	0	0	0	0	1	1	0	1	1	0	0	0	0	0
A129	0	0	0	0	0	0	0	0	0	0	1	1	1	1	0	1	1	1	0	1	1	1	1	1	1	1	1	1	1	1	0	1	1	1	0	0	1	0	1	0	1	1	0	0	1	0	1
A130	0	0	0	0	0	0	0	0	0	0	0	0	0	0	0	0	0	0	0	0	0	0	0	0	0	0	0	0	0	0	0	0	0	0	0	0	0	1	1	1	1	1	0	0	0	0	0
A131	0	1	0	0	0	2	0	0	0	1	2	1	1	1	0	1	1	1	0	1	1	1	0	1	1	0	1	1	1	1	1	1	NA	NA	NA	NA	0	1	1	1	2	1	0	0	1	0	1
A132	0	1	0	0	0	0	0	0	0	0	2	1	1	1	0	1	1	1	0	1	1	1	0	1	NA	NA	NA	NA	NA	NA	NA	NA	NA	NA	NA	NA	1	1	1	1	1	1	0	0	0	1	0
A133	0	0	0	0	0	0	0	0	0	0	2	1	2	1	1	1	NA	NA	NA	NA	NA	NA	NA	NA	NA	NA	NA	NA	NA	NA	NA	NA	NA	NA	NA	NA	0	0	1	0	1	1	0	1	1	0	1
A134	0	1	0	0	0	0	0	0	0	1	1	1	1	1	1	1	1	1	1	1	NA	NA	NA	NA	NA	NA	NA	NA	NA	NA	NA	NA	NA	NA	NA	NA	0	1	1	2	1	1	0	0	1	0	1
A135	0	0	0	0	0	1	0	0	0	0	2	1	2	1	1	1	NA	NA	NA	NA	NA	NA	NA	NA	NA	NA	NA	NA	NA	NA	NA	NA	NA	NA	NA	NA	0	1	1	1	1	1	0	0	0	0	1
A136	0	1	0	0	0	1	0	0	0	0	0	0	0	0	0	0	0	0	0	0	0	0	0	0	0	0	0	0	0	0	0	0	0	0	0	0	0	0	1	1	1	1	0	0	1	0	1
A137	0	1	0	0	0	0	0	0	0	0	0	0	0	0	0	0	0	0	0	0	0	0	0	0	0	0	0	0	0	0	0	0	0	0	0	0	0	1	1	1	1	1	0	0	0	0	0
A138	0	1	0	1	NA	0	2	0	0	0	2	1	2	1	1	1	NA	NA	NA	NA	NA	NA	NA	NA	NA	NA	NA	NA	NA	NA	NA	NA	NA	NA	NA	NA	0	1	1	1	1	1	0	0	1	0	1
A139	0	1	0	0	0	1	0	0	0	1	2	1	1	1	0	1	1	1	0	1	1	1	0	1	1	1	0	1	NA	NA	NA	NA	NA	NA	NA	NA	0	1	1	0	1	1	0	0	0	0	0
A140	0	0	0	0	0	0	0	0	0	0	2	0	0	0	0	0	0	0	1	0	0	0	0	0	0	0	0	0	0	0	0	0	0	0	0	0	0	0	1	0	1	1	0	0	1	0	1
A141	0	1	0	0	0	0	0	0	0	0	0	0	0	0	0	0	0	0	0	0	0	0	0	0	0	0	0	0	0	0	0	0	0	0	0	0	0	0	1	1	2	1	0	0	1	0	1
A142	0	0	0	0	0	0	0	0	0	0	0	0	0	0	0	0	0	0	0	0	0	0	0	0	0	0	0	0	0	0	0	0	0	0	0	0	0	0	0	0	0	1	0	0	0	0	0
A143	0	1	0	0	0	0	0	0	0	0	1	1	1	1	1	1	1	1	1	1	1	1	1	1	1	1	1	1	1	1	0	1	1	1	0	1	0	1	1	0	1	1	0	0	0	0	0
A144	0	0	0	0	0	0	0	0	0	0	2	1	1	1	1	0	1	1	1	0	1	1	0	0	NA	NA	NA	NA	NA	NA	NA	NA	NA	NA	NA	NA	0	0	1	0	1	1	0	0	1	0	0
A145	0	1	0	0	0	0	1	0	0	1	1	1	1	1	1	1	NA	NA	NA	NA	NA	NA	NA	NA	NA	NA	NA	NA	NA	NA	NA	NA	NA	NA	NA	NA	0	1	1	0	1	1	0	0	0	0	0
A146	0	0	0	0	0	0	0	0	0	0	0	0	0	0	0	0	0	0	0	0	0	0	0	0	0	0	0	0	0	0	0	0	0	0	0	0	0	0	1	1	1	1	1	1	0	0	0
A147	0	0	0	0	0	0	0	0	0	0	0	0	0	0	0	0	0	0	0	0	0	0	0	0	0	0	0	0	0	0	0	0	0	0	0	0	0	0	1	1	1	1	0	0	0	0	0
A148	0	0	0	0	0	0	0	0	0	0	0	0	0	0	0	0	0	0	0	0	0	0	0	0	0	0	0	0	0	0	0	0	0	0	0	0	0	0	1	0	1	1	0	0	0	0	0
A149	0	1	0	0	0	0	0	0	0	2	2	1	1	1	0	1	NA	NA	NA	NA	NA	NA	NA	NA	NA	NA	NA	NA	NA	NA	NA	NA	NA	NA	NA	NA	0	1	1	1	1	1	0	0	0	0	0
A150	0	0	0	0	0	0	0	0	0	0	0	0	0	0	0	0	0	0	0	0	0	0	0	0	0	0	0	0	0	0	0	0	0	0	0	0	0	0	0	0	0	1	0	0	0	0	0
A151	1	0	0	0	0	1	0	0	0	0	1	1	1	1	1	1	NA	NA	NA	NA	NA	NA	NA	NA	NA	NA	NA	NA	NA	NA	NA	NA	NA	NA	NA	NA	0	1	1	0	1	1	0	0	0	0	0
A152	0	0	0	0	0	0	0	0	0	0	0	0	0	0	0	0	0	0	0	0	0	0	0	0	0	0	0	0	0	0	0	0	0	0	0	0	0	0	1	0	1	1	0	0	1	0	0
A153	0	0	0	0	0	0	0	0	0	0	0	0	0	0	0	0	0	0	0	0	0	0	0	0	0	0	0	0	0	0	0	0	0	0	0	0	0	0	2	2	2	1	0	0	0	0	0
A154	0	0	0	0	0	0	0	0	0	0	0	0	0	0	0	0	0	0	0	0	0	0	0	0	0	0	0	0	0	0	0	0	0	0	0	0	0	0	1	0	2	1	0	0	1	0	0
A155	1	0	0	0	0	1	0	0	0	0	2	1	2	1	1	1	NA	NA	NA	NA	NA	NA	NA	NA	NA	NA	NA	NA	NA	NA	NA	NA	NA	NA	NA	NA	0	1	1	0	1	1	0	0	1	0	1
A156	0	0	0	0	0	0	0	0	0	0	0	0	0	0	0	0	0	0	0	0	0	0	0	0	0	0	0	0	0	0	0	0	0	0	0	0	0	0	1	0	2	1	0	0	0	0	0
A157	0	1	0	0	0	1	0	0	0	0	2	1	2	1	0	1	0	0	0	0	0	0	0	0	0	0	0	0	0	0	0	0	0	0	0	0	0	1	1	1	1	1	0	0	0	0	0
A158	1	0	0	0	0	0	0	0	1	0	0	0	0	0	0	0	0	0	0	0	0	0	0	0	0	0	0	0	0	0	0	0	0	0	0	0	0	0	1	1	1	1	0	0	1	0	0
A159	0	1	0	0	0	0	0	0	0	1	2	1	2	1	1	1	NA	NA	NA	NA	NA	NA	NA	NA	NA	NA	NA	NA	NA	NA	NA	NA	NA	NA	NA	NA	2	1	1	1	1	1	0	0	1	0	0
A160	0	0	0	0	0	0	0	0	0	0	0	0	0	0	0	0	0	0	0	0	0	0	0	0	0	0	0	0	0	0	0	0	0	0	0	0	0	0	1	0	1	1	0	0	0	0	0
A161	0	1	0	0	0	1	0	0	0	0	2	1	2	1	0	1	NA	NA	NA	NA	NA	NA	NA	NA	NA	NA	NA	NA	NA	NA	NA	NA	NA	NA	NA	NA	0	1	1	0	1	1	0	0	1	0	0
A162	0	0	0	0	0	0	0	0	0	0	0	0	0	0	0	0	0	0	0	0	0	0	0	0	0	0	0	0	0	0	0	0	0	0	0	0	0	0	0	0	1	1	0	1	0	0	0
A163	0	1	0	0	0	0	0	0	0	0	1	1	1	1	1	1	NA	NA	NA	NA	NA	NA	NA	NA	NA	NA	NA	NA	NA	NA	NA	NA	NA	NA	NA	NA	0	0	0	0	0	1	0	0	0	0	0
A164	0	0	0	0	0	0	0	0	0	0	0	0	0	0	0	0	0	0	0	0	0	0	0	0	0	0	0	0	0	0	0	0	0	0	0	0	0	0	0	0	0	1	0	0	0	0	0
A165	0	0	0	0	0	0	0	0	0	0	0	0	0	0	0	0	0	0	0	0	0	0	0	0	0	0	0	0	0	0	0	0	0	0	0	0	0	0	1	0	1	1	0	0	0	1	0
A166	0	0	0	0	0	1	0	0	0	0	0	0	0	0	0	0	0	0	0	0	0	0	0	0	0	0	0	0	0	0	0	0	0	0	0	0	0	0	1	0	1	1	0	0	0	0	0
A167	0	0	0	0	0	0	0	0	0	0	0	0	0	0	0	0	0	0	0	0	0	0	0	0	0	0	0	0	0	0	0	0	0	0	0	0	0	1	1	0	1	1	0	0	1	0	1
A168	0	2	0	0	0	0	0	0	0	0	2	0	1	1	0	1	NA	NA	NA	NA	NA	NA	NA	NA	NA	NA	NA	NA	NA	NA	NA	NA	NA	NA	NA	NA	0	1	1	0	1	1	0	0	0	0	0
A169	0	0	0	0	0	0	0	0	0	0	0	0	0	0	0	0	0	0	0	0	0	0	0	0	0	0	0	0	0	0	0	0	0	0	0	0	0	0	0	0	1	1	0	1	0	0	0
A170	0	1	1	1	0	0	0	0	0	1	1	1	1	1	1	1	1	1	1	1	1	1	1	1	NA	NA	NA	NA	NA	NA	NA	NA	NA	NA	NA	NA	0	1	1	1	1	1	0	1	0	0	0
A171	0	0	0	0	0	0	0	0	0	0	0	0	0	0	0	0	0	0	0	0	0	0	0	0	0	0	0	0	0	0	0	0	0	0	0	0	0	0	0	0	0	1	0	0	0	0	0
A172	0	1	0	0	0	0	0	0	0	1	2	1	2	1	1	1	NA	NA	NA	NA	NA	NA	NA	NA	NA	NA	NA	NA	NA	NA	NA	NA	NA	NA	NA	NA	0	0	0	0	0	1	0	0	0	0	0
A173	0	0	0	0	0	0	0	0	0	0	0	0	0	0	0	0	0	0	0	0	0	0	0	0	0	0	0	0	0	0	0	0	0	0	0	0	0	0	0	0	0	1	0	0	0	0	0
A174	0	1	0	0	0	0	0	0	0	0	1	1	1	1	1	1	0	0	0	0	0	0	0	0	0	0	0	0	0	0	0	0	0	0	0	0	0	1	1	1	1	1	0	0	0	0	0
A175	0	0	0	0	0	0	0	0	0	0	0	0	0	0	0	0	0	0	0	0	0	0	0	0	0	0	0	0	0	0	0	0	0	0	0	0	0	0	0	0	1	1	0	0	0	0	0
A176	0	1	0	0	0	1	0	0	0	0	1	1	1	1	1	1	NA	NA	NA	NA	NA	NA	NA	NA	NA	NA	NA	NA	NA	NA	NA	NA	NA	NA	NA	NA	0	1	1	0	1	1	0	0	1	0	0
A177	0	1	0	0	0	1	0	0	0	0	1	1	1	1	1	1	1	1	1	1	NA	NA	NA	NA	NA	NA	NA	NA	NA	NA	NA	NA	NA	NA	NA	NA	0	1	1	1	1	1	0	0	1	0	1
A178	0	1	0	0	0	1	0	0	0	0	1	1	1	1	1	1	1	1	1	1	NA	NA	NA	NA	NA	NA	NA	NA	NA	NA	NA	NA	NA	NA	NA	NA	0	1	1	1	1	1	0	0	0	0	1
A179	0	0	0	0	0	0	0	0	0	0	0	0	0	0	0	0	0	0	0	0	0	0	0	0	0	0	0	0	0	0	0	0	0	0	0	0	0	0	1	0	1	1	0	0	0	0	0
A180	0	0	0	0	0	0	0	0	0	0	2	1	1	1	0	1	NA	NA	NA	NA	NA	NA	NA	NA	NA	NA	NA	NA	NA	NA	NA	NA	NA	NA	NA	NA	0	0	1	0	1	1	0	0	1	1	1
A181	1	2	0	0	0	1	0	0	0	0	1	1	1	1	0	1	NA	NA	NA	NA	NA	NA	NA	NA	NA	NA	NA	NA	NA	NA	NA	NA	NA	NA	NA	NA	0	0	1	1	1	1	0	0	0	1	0
A182	0	0	0	0	0	0	0	0	0	0	0	0	0	0	0	0	0	0	0	0	0	0	0	0	0	0	0	0	0	0	0	0	0	0	0	0	0	0	0	0	0	1	0	0	0	0	0
A183	0	0	0	0	0	1	0	0	0	0	2	1	1	1	1	0	1	1	1	0	1	1	1	0	1	1	1	0	1	1	1	0	NA	NA	NA	NA	0	0	1	0	1	1	0	0	0	0	0
A184	0	0	0	0	0	0	0	0	0	0	1	1	1	1	1	1	1	1	1	1	NA	NA	NA	NA	NA	NA	NA	NA	NA	NA	NA	NA	NA	NA	NA	NA	0	1	1	1	1	1	0	0	0	0	0
A185	0	1	0	1	0	1	0	0	1	1	2	1	2	1	0	1	NA	NA	NA	NA	NA	NA	NA	NA	NA	NA	NA	NA	NA	NA	NA	NA	NA	NA	NA	NA	0	1	1	1	1	1	0	0	1	0	1
A186	0	0	0	0	0	0	0	0	0	0	0	0	0	0	0	0	0	0	0	0	0	0	0	0	0	0	0	0	0	0	0	0	0	0	0	0	0	0	0	0	1	1	0	0	0	0	0
A187	0	0	0	0	0	0	0	0	0	0	0	0	0	0	0	0	0	0	0	0	0	0	0	0	0	0	0	0	0	0	0	0	0	0	0	0	0	0	0	0	0	1	0	0	0	0	0
A188	0	0	0	0	0	1	0	0	0	0	0	0	0	0	0	0	0	0	0	0	0	0	0	0	0	0	0	0	0	0	0	0	0	0	0	0	0	0	1	0	1	1	0	0	1	0	1
A189	1	0	0	0	0	0	0	0	0	1	1	1	1	1	1	1	NA	NA	NA	NA	NA	NA	NA	NA	NA	NA	NA	NA	NA	NA	NA	NA	NA	NA	NA	NA	0	1	1	0	1	1	0	1	1	0	0
A190	0	0	0	0	0	1	0	0	0	0	0	0	0	0	0	0	0	0	0	0	0	0	0	0	0	0	0	0	0	0	0	0	0	0	0	0	0	0	1	0	1	1	0	0	0	0	0
A191	0	0	0	0	0	0	0	0	0	0	0	0	0	0	0	0	0	0	0	0	0	0	0	0	0	0	0	0	0	0	0	0	0	0	0	0	0	0	0	0	0	1	0	0	0	0	0
A192	0	0	0	0	0	0	0	0	0	0	0	0	0	0	0	0	0	0	0	0	0	0	0	0	0	0	0	0	0	0	0	0	0	0	0	0	0	0	1	0	1	1	0	1	1	1	1
A193	0	1	0	0	0	0	0	0	0	1	1	1	1	1	1	1	1	1	1	1	NA	NA	NA	NA	NA	NA	NA	NA	NA	NA	NA	NA	NA	NA	NA	NA	0	1	1	1	1	1	0	1	1	0	1
A194	0	0	0	0	0	0	0	0	0	0	0	0	0	0	0	0	0	0	0	0	0	0	0	0	0	0	0	0	0	0	0	0	0	0	0	0	0	0	0	0	1	1	0	1	1	0	1
A195	0	1	0	1	0	0	0	1	1	2	2	0	0	0	0	0	0	0	0	0	0	0	0	0	0	0	0	0	0	0	0	0	0	0	0	0	0	0	1	0	1	1	0	0	0	0	0
A196	0	0	0	0	0	0	0	0	0	0	0	0	0	0	0	0	0	0	0	0	0	0	0	0	0	0	0	0	0	0	0	0	0	0	0	0	0	0	0	0	0	1	0	0	0	0	0
A197	0	0	0	0	0	0	0	0	0	1	0	0	0	0	0	0	0	0	0	0	0	0	0	0	0	0	0	0	0	0	0	0	0	0	0	0	0	1	1	0	1	1	0	0	1	0	1
A198	0	1	0	0	0	1	0	0	0	1	2	1	2	1	1	1	NA	NA	NA	NA	NA	NA	NA	NA	NA	NA	NA	NA	NA	NA	NA	NA	NA	NA	NA	NA	0	1	1	0	1	1	0	0	0	0	0
A199	0	0	0	0	0	0	0	0	0	0	2	1	1	1	0	0	1	1	0	0	1	1	0	0	NA	NA	NA	NA	NA	NA	NA	NA	NA	NA	NA	NA	0	0	1	0	2	1	0	0	0	0	0
A200	0	1	0	1	0	1	0	1	0	1	2	1	1	1	0	1	NA	NA	NA	NA	NA	NA	NA	NA	NA	NA	NA	NA	NA	NA	NA	NA	NA	NA	NA	NA	0	1	1	1	1	1	0	0	1	0	0
